# Supplementary material for: Opto-Epigenetic Regulation of Histone Arginine Asymmetric Dimethylation via Type I Protein Arginine Methyltransferase Inhibition
Source: J Med Chem. 2025 Feb 17;68(4):4373–81. doi: 10.1021/acs.jmedchem.4c02199 (PMC11873949; doi:10.1021/acs.jmedchem.4c02199)
Supplement: Supplementary file 2 — jm4c02199_si_002.csv [file jm4c02199_si_002.csv]

Compound_ID	SMILES	IC50 of in vitro PRMT6 inhibition (μM)
MS023	CC(C)OC1=CC=C(C2=CNC=C2CN(CCN)C)C=C1	0.01227
DEACM	O=C(C=C1CO)OC2=C1C=CC(N(CC)CC)=C2	\
C-MS023	O=C(C=C1COC(NCCN(C)CC2=CNC=C2C3=CC=C(OC(C)C)C=C3)=O)OC4=C1C=CC(N(CC)CC)=C4	0.2224
