# Supplementary material for: Opto-Epigenetic Regulation of Histone Arginine Asymmetric Dimethylation via Type I Protein Arginine Methyltransferase Inhibition
Source: J Med Chem. 2025 Feb 17;68(4):4373–81. doi: 10.1021/acs.jmedchem.4c02199 (PMC11873949; doi:10.1021/acs.jmedchem.4c02199)
Supplement: Supplementary file 3 — jm4c02199_si_003.pdb [file jm4c02199_si_003.pdb]

HEADER    TRANSFERASE                             14-OCT-15   5E8R
REMARK   4 5E8R COMPLIES WITH FORMAT V. 3.30,
REMARK 888
REMARK 888 WRITTEN BY MAESTRO (A PRODUCT OF SCHRODINGER, LLC)
TITLE     HUMAN HMT1 HNRNP METHYLTRANSFERASE-LIKE PROTEIN 6 (S.
TITLE    2 CEREVISIAE)
EXPDTA    X-RAY DIFFRACTION
REMARK   2 RESOLUTION.    2.55 ANGSTROMS
REMARK 200  TEMPERATURE           (KELVIN) : 100.00
REMARK 200  PH                             : 5.60
REMARK 350 BIOMOLECULE:  1
REMARK 350 APPLY THE FOLLOWING TO CHAINS: A, B
REMARK 350   BIOMT1  1   1.000000 0.000000 0.000000   0.000000
REMARK 350   BIOMT2  1   0.000000 1.000000 0.000000   0.000000
REMARK 350   BIOMT3  1   0.000000 0.000000 1.000000   0.000000
CRYST1  100.244  100.244   89.868  90.00  90.00  90.00 P 43          8
HELIX    1   1 ARG B   43  TYR B   51  1
HELIX    2   2 VAL B   54  ALA B   62  1
HELIX    3   3 ARG B   64  ARG B   76  1
HELIX    4   4 ILE B   95  GLN B  102  1
HELIX    5   5 TRP B  117  PHE B  126  1
HELIX    6   6 LEU B  167  TRP B  177  1
HELIX    7   7 GLN B  199  GLY B  206  1
HELIX    8   8 VAL B  211  TYR B  215  1
HELIX    9   9 GLU B  223  LEU B  230  1
HELIX   10  10 LEU B  263  ALA B  269  1
HELIX   11  11 ARG B   43  ARG B  125  1
HELIX   12  12 GLN B  213  GLN B  213  1
HELIX   13  13 GLU B  264  GLU B  268  1
TURN     1   1 LYS B  40  GLU B  42
TURN     2   2 SER B  52  ASP B  53
TURN     3   3 ASP B  63  ASP B  63
TURN     4   4 ASN B  77  LYS B  84
TURN     5   5 GLY B  90  GLY B  94
TURN     6   6 ALA B 103  ARG B 106
TURN     7   7 GLU B 112  ILE B 116
TURN     8   8 ASN B 127  ARG B 132
TURN     9   9 PRO B 137  GLN B 148
TURN    10  10 SER B 154  MET B 166
TURN    11  11 LEU B 178  GLY B 182
TURN    12  12 PRO B 186  ALA B 187
TURN    13  13 PRO B 195  ASP B 198
TURN    14  14 PHE B 207  GLN B 210
TURN    15  15 GLY B 216  LEU B 222
TURN    16  16 MET B 231  ILE B 236
TURN    17  17 GLY B 240  GLN B 251
TURN    18  18 LEU B 258  GLY B 262
TURN    19  19 GLY B 270  GLY B 270
TURN    20  20 TYR B 280  HIS B 286
TURN    21  21 PRO B 297  PRO B 304
TURN    22  22 THR B 309  LYS B 319
TURN    23  23 LEU B 325  THR B 335
TURN    24  24 PRO B 345  LEU B 353
TURN    25  25 GLY B 362  GLU B 366
TURN    26  26 MET B 373  GLU B  42
TURN    27  27 ASP B 131  GLU B 180
TURN    28  28 GLU B 235  ARG B 249
TURN    29  29 GLU B 302  GLU B 365
SHEET    1   1 1 THR B  85  VAL B  89  0
SHEET    1   2 1 ARG B 107  VAL B 111  0
SHEET    1   3 1 VAL B 133  LEU B 136  0
SHEET    1   4 1 VAL B 149  VAL B 153  0
SHEET    1   5 1 LEU B 183  LEU B 185  0
SHEET    1   6 1 SER B 188  VAL B 194  0
SHEET    1   7 1 VAL B 237  GLN B 239  0
SHEET    1   8 1 ARG B 252  GLU B 257  0
SHEET    1   9 1 VAL B 271  CYS B 279  0
SHEET    1  10 1 GLY B 287  PHE B 296  0
SHEET    1  11 1 LEU B 305  SER B 308  0
SHEET    1  12 1 GLN B 320  TYR B 324  0
SHEET    1  13 1 ASP B 336  LEU B 344  0
SHEET    1  14 1 ARG B 354  VAL B 361  0
SHEET    1  15 1 LYS B 367  ALA B 372  0
SHEET    1  16 1 LYS B 367  LYS B 367  0
SEQRES   1 B  335  LYS ARG GLU ARG ASP GLN LEU TYR TYR GLU CYS TYR SER
SEQRES   2 B  335  ASP VAL SER VAL HIS GLU GLU MET ILE ALA ASP ARG VAL
SEQRES   3 B  335  ARG THR ASP ALA TYR ARG LEU GLY ILE LEU ARG ASN TRP
SEQRES   4 B  335  ALA ALA LEU ARG GLY LYS THR VAL LEU ASP VAL GLY ALA
SEQRES   5 B  335  GLY THR GLY ILE LEU SER ILE PHE CYS ALA GLN ALA GLY
SEQRES   6 B  335  ALA ARG ARG VAL TYR ALA VAL GLU ALA SER ALA ILE TRP
SEQRES   7 B  335  GLN GLN ALA ARG GLU VAL VAL ARG PHE ASN GLY LEU GLU
SEQRES   8 B  335  ASP ARG VAL HIS VAL LEU PRO GLY PRO VAL GLU THR VAL
SEQRES   9 B  335  GLU LEU PRO GLU GLN VAL ASP ALA ILE VAL SER GLU TRP
SEQRES  10 B  335  MET GLY TYR GLY LEU LEU HIS GLU SER MET LEU SER SER
SEQRES  11 B  335  VAL LEU HIS ALA ARG THR LYS TRP LEU LYS GLU GLY GLY
SEQRES  12 B  335  LEU LEU LEU PRO ALA SER ALA GLU LEU PHE ILE VAL PRO
SEQRES  13 B  335  ILE SER ASP GLN MET LEU GLU TRP ARG LEU GLY PHE TRP
SEQRES  14 B  335  SER GLN VAL LYS GLN HIS TYR GLY VAL ASP MET SER CYS
SEQRES  15 B  335  LEU GLU GLY PHE ALA THR ARG CYS LEU MET GLY HIS SER
SEQRES  16 B  335  GLU ILE VAL VAL GLN GLY LEU SER GLY GLU ASP VAL LEU
SEQRES  17 B  335  ALA ARG PRO GLN ARG PHE ALA GLN LEU GLU LEU SER ARG
SEQRES  18 B  335  ALA GLY LEU GLU GLN GLU LEU GLU ALA GLY VAL GLY GLY
SEQRES  19 B  335  ARG PHE ARG CYS SER CYS TYR GLY SER ALA PRO MET HIS
SEQRES  20 B  335  GLY PHE ALA ILE TRP PHE GLN VAL THR PHE PRO GLY GLY
SEQRES  21 B  335  GLU SER GLU LYS PRO LEU VAL LEU SER THR SER PRO PHE
SEQRES  22 B  335  HIS PRO ALA THR HIS TRP LYS GLN ALA LEU LEU TYR LEU
SEQRES  23 B  335  ASN GLU PRO VAL GLN VAL GLU GLN ASP THR ASP VAL SER
SEQRES  24 B  335  GLY GLU ILE THR LEU LEU PRO SER ARG ASP ASN PRO ARG
SEQRES  25 B  335  ARG LEU ARG VAL LEU LEU ARG TYR LYS VAL GLY ASP GLN
SEQRES  26 B  335  GLU GLU LYS THR LYS ASP PHE ALA MET GLU
MODEL        1
ATOM      1  N   LYS B  40     -33.339  15.612 -41.767  1.00 65.79           N  
ATOM      2  CA  LYS B  40     -34.054  15.053 -40.578  1.00 66.31           C  
ATOM      3  C   LYS B  40     -35.485  15.598 -40.444  1.00 66.62           C  
ATOM      4  O   LYS B  40     -35.723  16.593 -39.756  1.00 66.27           O  
ATOM      5  CB  LYS B  40     -33.255  15.310 -39.290  1.00 65.08           C  
ATOM      6  CG  LYS B  40     -32.182  14.242 -38.992  1.00  0.00           C  
ATOM      7  CD  LYS B  40     -32.765  12.936 -38.415  1.00  0.00           C  
ATOM      8  CE  LYS B  40     -31.700  11.854 -38.176  1.00  0.00           C  
ATOM      9  NZ  LYS B  40     -32.279  10.659 -37.541  1.00  0.00           N1+
ATOM     10  H1  LYS B  40     -32.377  15.303 -41.776  1.00  0.00           H  
ATOM     11  H2  LYS B  40     -33.743  15.264 -42.625  1.00  0.00           H  
ATOM     12  HA  LYS B  40     -34.144  13.973 -40.708  1.00  0.00           H  
ATOM     13  HB2 LYS B  40     -33.896  15.359 -38.408  1.00  0.00           H  
ATOM     14  HB3 LYS B  40     -32.776  16.290 -39.344  1.00  0.00           H  
ATOM     15  HG2 LYS B  40     -31.617  14.027 -39.900  1.00  0.00           H  
ATOM     16  HG3 LYS B  40     -31.463  14.653 -38.283  1.00  0.00           H  
ATOM     17  HD2 LYS B  40     -33.270  13.158 -37.474  1.00  0.00           H  
ATOM     18  HD3 LYS B  40     -33.533  12.539 -39.079  1.00  0.00           H  
ATOM     19  HE2 LYS B  40     -31.238  11.563 -39.120  1.00  0.00           H  
ATOM     20  HE3 LYS B  40     -30.908  12.238 -37.532  1.00  0.00           H  
ATOM     21  HZ2 LYS B  40     -32.686  10.902 -36.649  1.00  0.00           H  
ATOM     22  HZ3 LYS B  40     -33.006  10.279 -38.140  1.00  0.00           H  
ATOM     23  HZ1 LYS B  40     -31.564   9.959 -37.406  1.00  0.00           H  
ATOM     24  N   ARG B  41     -36.421  14.938 -41.128  1.00 67.11           N  
ATOM     25  CA  ARG B  41     -37.860  15.131 -40.903  1.00 65.90           C  
ATOM     26  C   ARG B  41     -38.348  14.364 -39.661  1.00 65.82           C  
ATOM     27  O   ARG B  41     -39.500  14.525 -39.247  1.00 66.07           O  
ATOM     28  CB  ARG B  41     -38.662  14.687 -42.130  1.00 66.03           C  
ATOM     29  CG  ARG B  41     -38.481  15.581 -43.376  1.00  0.00           C  
ATOM     30  CD  ARG B  41     -38.819  17.069 -43.151  1.00  0.00           C  
ATOM     31  NE  ARG B  41     -40.150  17.251 -42.547  1.00  0.00           N  
ATOM     32  CZ  ARG B  41     -41.343  17.138 -43.149  1.00  0.00           C  
ATOM     33  NH1 ARG B  41     -41.453  16.898 -44.460  1.00  0.00           N  
ATOM     34  NH2 ARG B  41     -42.439  17.272 -42.401  1.00  0.00           N1+
ATOM     35  H   ARG B  41     -36.160  14.162 -41.719  1.00  0.00           H  
ATOM     36  HA  ARG B  41     -38.063  16.185 -40.707  1.00  0.00           H  
ATOM     37  HB2 ARG B  41     -38.400  13.659 -42.384  1.00  0.00           H  
ATOM     38  HB3 ARG B  41     -39.727  14.664 -41.892  1.00  0.00           H  
ATOM     39  HG3 ARG B  41     -37.429  15.524 -43.657  1.00  0.00           H  
ATOM     40  HG2 ARG B  41     -39.032  15.191 -44.232  1.00  0.00           H  
ATOM     41  HD3 ARG B  41     -38.038  17.566 -42.575  1.00  0.00           H  
ATOM     42  HD2 ARG B  41     -38.850  17.584 -44.111  1.00  0.00           H  
ATOM     43  HE  ARG B  41     -40.169  17.389 -41.541  1.00  0.00           H  
ATOM     44 HH11 ARG B  41     -42.361  16.818 -44.893  1.00  0.00           H  
ATOM     45 HH12 ARG B  41     -40.623  16.803 -45.026  1.00  0.00           H  
ATOM     46 HH21 ARG B  41     -43.363  17.208 -42.801  1.00  0.00           H  
ATOM     47 HH22 ARG B  41     -42.328  17.426 -41.402  1.00  0.00           H  
ATOM     48  N   GLU B  42     -37.476  13.524 -39.087  1.00 63.68           N  
ATOM     49  CA  GLU B  42     -37.698  12.894 -37.778  1.00 60.90           C  
ATOM     50  C   GLU B  42     -37.621  13.863 -36.587  1.00 60.52           C  
ATOM     51  O   GLU B  42     -37.848  13.445 -35.448  1.00 60.52           O  
ATOM     52  CB  GLU B  42     -36.689  11.761 -37.561  1.00 59.63           C  
ATOM     53  CG  GLU B  42     -36.595  10.743 -38.718  1.00  0.00           C  
ATOM     54  CD  GLU B  42     -35.418   9.793 -38.519  1.00  0.00           C  
ATOM     55  OE1 GLU B  42     -34.492   9.848 -39.354  1.00  0.00           O  
ATOM     56  OE2 GLU B  42     -35.418   9.069 -37.503  1.00  0.00           O1-
ATOM     57  H   GLU B  42     -36.564  13.389 -39.498  1.00  0.00           H  
ATOM     58  HA  GLU B  42     -38.698  12.456 -37.778  1.00  0.00           H  
ATOM     59  HB3 GLU B  42     -35.701  12.193 -37.388  1.00  0.00           H  
ATOM     60  HB2 GLU B  42     -36.941  11.222 -36.646  1.00  0.00           H  
ATOM     61  HG2 GLU B  42     -37.515  10.162 -38.786  1.00  0.00           H  
ATOM     62  HG3 GLU B  42     -36.466  11.239 -39.680  1.00  0.00           H  
ATOM     63  N   ARG B  43     -37.264  15.128 -36.832  1.00 59.58           N  
ATOM     64  CA  ARG B  43     -37.458  16.207 -35.851  1.00 58.09           C  
ATOM     65  C   ARG B  43     -38.943  16.439 -35.548  1.00 56.79           C  
ATOM     66  O   ARG B  43     -39.303  16.767 -34.414  1.00 55.16           O  
ATOM     67  CB  ARG B  43     -36.826  17.514 -36.349  1.00 57.93           C  
ATOM     68  CG  ARG B  43     -35.290  17.521 -36.216  1.00  0.00           C  
ATOM     69  CD  ARG B  43     -34.606  18.778 -36.784  1.00  0.00           C  
ATOM     70  NE  ARG B  43     -34.603  18.767 -38.251  1.00  0.00           N  
ATOM     71  CZ  ARG B  43     -34.040  19.673 -39.061  1.00  0.00           C  
ATOM     72  NH1 ARG B  43     -33.387  20.742 -38.586  1.00  0.00           N  
ATOM     73  NH2 ARG B  43     -34.133  19.487 -40.380  1.00  0.00           N1+
ATOM     74  H   ARG B  43     -37.027  15.410 -37.772  1.00  0.00           H  
ATOM     75  HA  ARG B  43     -36.970  15.914 -34.919  1.00  0.00           H  
ATOM     76  HB2 ARG B  43     -37.128  17.710 -37.379  1.00  0.00           H  
ATOM     77  HB3 ARG B  43     -37.202  18.352 -35.759  1.00  0.00           H  
ATOM     78  HG2 ARG B  43     -34.968  17.348 -35.188  1.00  0.00           H  
ATOM     79  HG3 ARG B  43     -34.927  16.665 -36.784  1.00  0.00           H  
ATOM     80  HD2 ARG B  43     -35.197  19.655 -36.516  1.00  0.00           H  
ATOM     81  HD3 ARG B  43     -33.615  18.924 -36.354  1.00  0.00           H  
ATOM     82  HE  ARG B  43     -35.080  17.983 -38.683  1.00  0.00           H  
ATOM     83 HH11 ARG B  43     -32.963  21.408 -39.215  1.00  0.00           H  
ATOM     84 HH12 ARG B  43     -33.293  20.886 -37.590  1.00  0.00           H  
ATOM     85 HH21 ARG B  43     -33.720  20.145 -41.024  1.00  0.00           H  
ATOM     86 HH22 ARG B  43     -34.607  18.672 -40.743  1.00  0.00           H  
ATOM     87  N   ASP B  44     -39.790  16.276 -36.568  1.00 56.49           N  
ATOM     88  CA  ASP B  44     -41.249  16.378 -36.418  1.00 55.78           C  
ATOM     89  C   ASP B  44     -41.855  15.290 -35.510  1.00 56.05           C  
ATOM     90  O   ASP B  44     -42.854  15.542 -34.834  1.00 57.81           O  
ATOM     91  CB  ASP B  44     -41.931  16.353 -37.793  1.00 54.63           C  
ATOM     92  CG  ASP B  44     -41.621  17.587 -38.641  1.00  0.00           C  
ATOM     93  OD1 ASP B  44     -41.871  18.700 -38.127  1.00  0.00           O  
ATOM     94  OD2 ASP B  44     -41.244  17.407 -39.819  1.00  0.00           O1-
ATOM     95  H   ASP B  44     -39.448  16.012 -37.482  1.00  0.00           H  
ATOM     96  HA  ASP B  44     -41.465  17.335 -35.938  1.00  0.00           H  
ATOM     97  HB2 ASP B  44     -41.641  15.456 -38.338  1.00  0.00           H  
ATOM     98  HB3 ASP B  44     -43.013  16.289 -37.696  1.00  0.00           H  
ATOM     99  N   GLN B  45     -41.257  14.097 -35.490  1.00 54.72           N  
ATOM    100  CA  GLN B  45     -41.733  12.987 -34.643  1.00 53.74           C  
ATOM    101  C   GLN B  45     -41.583  13.247 -33.140  1.00 51.52           C  
ATOM    102  O   GLN B  45     -42.452  12.858 -32.353  1.00 52.19           O  
ATOM    103  CB  GLN B  45     -41.010  11.680 -35.002  1.00 54.23           C  
ATOM    104  CG  GLN B  45     -41.417  10.402 -34.229  1.00  0.00           C  
ATOM    105  CD  GLN B  45     -42.898  10.052 -34.372  1.00  0.00           C  
ATOM    106  OE1 GLN B  45     -43.289   9.353 -35.300  1.00  0.00           O  
ATOM    107  NE2 GLN B  45     -43.735  10.545 -33.469  1.00  0.00           N  
ATOM    108  H   GLN B  45     -40.438  13.927 -36.055  1.00  0.00           H  
ATOM    109  HA  GLN B  45     -42.797  12.862 -34.853  1.00  0.00           H  
ATOM    110  HB2 GLN B  45     -41.159  11.490 -36.066  1.00  0.00           H  
ATOM    111  HB3 GLN B  45     -39.935  11.819 -34.886  1.00  0.00           H  
ATOM    112  HG3 GLN B  45     -40.833   9.560 -34.603  1.00  0.00           H  
ATOM    113  HG2 GLN B  45     -41.162  10.485 -33.171  1.00  0.00           H  
ATOM    114 HE21 GLN B  45     -44.720  10.332 -33.523  1.00  0.00           H  
ATOM    115 HE22 GLN B  45     -43.392  11.146 -32.731  1.00  0.00           H  
ATOM    116  N   LEU B  46     -40.481  13.883 -32.743  1.00 48.24           N  
ATOM    117  CA  LEU B  46     -40.266  14.251 -31.334  1.00 45.73           C  
ATOM    118  C   LEU B  46     -41.148  15.434 -30.893  1.00 41.98           C  
ATOM    119  O   LEU B  46     -41.457  15.567 -29.705  1.00 41.31           O  
ATOM    120  CB  LEU B  46     -38.782  14.556 -31.073  1.00 46.60           C  
ATOM    121  CG  LEU B  46     -38.348  14.813 -29.618  1.00 47.62           C  
ATOM    122  CD1 LEU B  46     -38.784  13.693 -28.677  1.00 47.92           C  
ATOM    123  CD2 LEU B  46     -36.839  15.017 -29.543  1.00 47.64           C  
ATOM    124  H   LEU B  46     -39.780  14.169 -33.411  1.00  0.00           H  
ATOM    125  HA  LEU B  46     -40.547  13.393 -30.720  1.00  0.00           H  
ATOM    126  HB3 LEU B  46     -38.485  15.408 -31.687  1.00  0.00           H  
ATOM    127  HB2 LEU B  46     -38.203  13.711 -31.451  1.00  0.00           H  
ATOM    128  HG  LEU B  46     -38.811  15.738 -29.274  1.00  0.00           H  
ATOM    129 HD11 LEU B  46     -38.103  13.561 -27.836  1.00  0.00           H  
ATOM    130 HD12 LEU B  46     -39.765  13.905 -28.251  1.00  0.00           H  
ATOM    131 HD13 LEU B  46     -38.852  12.733 -29.190  1.00  0.00           H  
ATOM    132 HD21 LEU B  46     -36.603  15.961 -29.051  1.00  0.00           H  
ATOM    133 HD22 LEU B  46     -36.329  14.228 -28.989  1.00  0.00           H  
ATOM    134 HD23 LEU B  46     -36.377  15.051 -30.531  1.00  0.00           H  
ATOM    135  N   TYR B  47     -41.533  16.287 -31.848  1.00 37.75           N  
ATOM    136  CA  TYR B  47     -42.461  17.398 -31.600  1.00 35.33           C  
ATOM    137  C   TYR B  47     -43.883  16.894 -31.339  1.00 34.84           C  
ATOM    138  O   TYR B  47     -44.523  17.306 -30.366  1.00 35.35           O  
ATOM    139  CB  TYR B  47     -42.448  18.394 -32.778  1.00 33.46           C  
ATOM    140  CG  TYR B  47     -43.543  19.448 -32.744  1.00 31.46           C  
ATOM    141  CD1 TYR B  47     -43.560  20.439 -31.761  1.00 30.55           C  
ATOM    142  CD2 TYR B  47     -44.556  19.460 -33.704  1.00 30.56           C  
ATOM    143  CE1 TYR B  47     -44.558  21.405 -31.731  1.00 29.56           C  
ATOM    144  CE2 TYR B  47     -45.558  20.422 -33.683  1.00 29.92           C  
ATOM    145  CZ  TYR B  47     -45.554  21.394 -32.697  1.00 29.70           C  
ATOM    146  OH  TYR B  47     -46.551  22.346 -32.673  1.00 29.27           O  
ATOM    147  H   TYR B  47     -41.234  16.144 -32.803  1.00  0.00           H  
ATOM    148  HA  TYR B  47     -42.125  17.932 -30.708  1.00  0.00           H  
ATOM    149  HB3 TYR B  47     -42.536  17.853 -33.719  1.00  0.00           H  
ATOM    150  HB2 TYR B  47     -41.480  18.893 -32.818  1.00  0.00           H  
ATOM    151  HD1 TYR B  47     -42.769  20.464 -31.033  1.00  0.00           H  
ATOM    152  HD2 TYR B  47     -44.560  18.712 -34.483  1.00  0.00           H  
ATOM    153  HE1 TYR B  47     -44.554  22.154 -30.955  1.00  0.00           H  
ATOM    154  HE2 TYR B  47     -46.332  20.418 -34.436  1.00  0.00           H  
ATOM    155  HH  TYR B  47     -46.548  22.916 -31.890  1.00  0.00           H  
ATOM    156  N   TYR B  48     -44.366  16.007 -32.207  1.00 33.66           N  
ATOM    157  CA  TYR B  48     -45.716  15.452 -32.084  1.00 32.08           C  
ATOM    158  C   TYR B  48     -45.865  14.504 -30.889  1.00 32.53           C  
ATOM    159  O   TYR B  48     -46.977  14.314 -30.403  1.00 33.58           O  
ATOM    160  CB  TYR B  48     -46.146  14.754 -33.379  1.00 30.96           C  
ATOM    161  CG  TYR B  48     -46.190  15.655 -34.611  1.00 30.88           C  
ATOM    162  CD1 TYR B  48     -46.814  16.904 -34.575  1.00 30.72           C  
ATOM    163  CD2 TYR B  48     -45.637  15.244 -35.825  1.00 30.45           C  
ATOM    164  CE1 TYR B  48     -46.859  17.721 -35.696  1.00 30.22           C  
ATOM    165  CE2 TYR B  48     -45.679  16.058 -36.952  1.00 30.31           C  
ATOM    166  CZ  TYR B  48     -46.292  17.296 -36.881  1.00 30.35           C  
ATOM    167  OH  TYR B  48     -46.348  18.111 -37.992  1.00 31.10           O  
ATOM    168  H   TYR B  48     -43.815  15.710 -33.002  1.00  0.00           H  
ATOM    169  HA  TYR B  48     -46.404  16.277 -31.893  1.00  0.00           H  
ATOM    170  HB3 TYR B  48     -47.136  14.317 -33.265  1.00  0.00           H  
ATOM    171  HB2 TYR B  48     -45.472  13.919 -33.579  1.00  0.00           H  
ATOM    172  HD1 TYR B  48     -47.280  17.255 -33.667  1.00  0.00           H  
ATOM    173  HD2 TYR B  48     -45.160  14.277 -35.896  1.00  0.00           H  
ATOM    174  HE1 TYR B  48     -47.350  18.681 -35.644  1.00  0.00           H  
ATOM    175  HE2 TYR B  48     -45.247  15.713 -37.880  1.00  0.00           H  
ATOM    176  HH  TYR B  48     -45.938  17.722 -38.768  1.00  0.00           H  
ATOM    177  N   GLU B  49     -44.760  13.932 -30.406  1.00 32.54           N  
ATOM    178  CA  GLU B  49     -44.781  13.081 -29.208  1.00 32.92           C  
ATOM    179  C   GLU B  49     -45.198  13.836 -27.945  1.00 33.89           C  
ATOM    180  O   GLU B  49     -45.766  13.234 -27.034  1.00 34.96           O  
ATOM    181  CB  GLU B  49     -43.421  12.417 -28.978  1.00 32.82           C  
ATOM    182  CG  GLU B  49     -43.324  11.375 -27.841  1.00  0.00           C  
ATOM    183  CD  GLU B  49     -41.957  10.693 -27.751  1.00  0.00           C  
ATOM    184  OE1 GLU B  49     -41.064  11.026 -28.561  1.00  0.00           O  
ATOM    185  OE2 GLU B  49     -41.820   9.830 -26.859  1.00  0.00           O1-
ATOM    186  H   GLU B  49     -43.861  14.097 -30.838  1.00  0.00           H  
ATOM    187  HA  GLU B  49     -45.513  12.289 -29.379  1.00  0.00           H  
ATOM    188  HB2 GLU B  49     -43.133  11.928 -29.910  1.00  0.00           H  
ATOM    189  HB3 GLU B  49     -42.670  13.192 -28.815  1.00  0.00           H  
ATOM    190  HG2 GLU B  49     -43.519  11.838 -26.874  1.00  0.00           H  
ATOM    191  HG3 GLU B  49     -44.083  10.605 -27.981  1.00  0.00           H  
ATOM    192  N   CYS B  50     -44.918  15.141 -27.887  1.00 34.36           N  
ATOM    193  CA  CYS B  50     -45.418  15.996 -26.800  1.00 33.56           C  
ATOM    194  C   CYS B  50     -46.934  16.032 -26.822  1.00 30.38           C  
ATOM    195  O   CYS B  50     -47.567  15.861 -25.786  1.00 30.61           O  
ATOM    196  CB  CYS B  50     -44.884  17.427 -26.920  1.00 36.31           C  
ATOM    197  SG  CYS B  50     -43.153  17.539 -27.434  1.00 41.92           S  
ATOM    198  H   CYS B  50     -44.418  15.597 -28.638  1.00  0.00           H  
ATOM    199  HA  CYS B  50     -45.080  15.576 -25.851  1.00  0.00           H  
ATOM    200  HB2 CYS B  50     -45.007  17.956 -25.974  1.00  0.00           H  
ATOM    201  HB3 CYS B  50     -45.447  17.996 -27.662  1.00  0.00           H  
ATOM    202  HG  CYS B  50     -43.097  18.874 -27.444  1.00  0.00           H  
ATOM    203  N   TYR B  51     -47.501  16.239 -28.013  1.00 26.93           N  
ATOM    204  CA  TYR B  51     -48.956  16.326 -28.193  1.00 24.83           C  
ATOM    205  C   TYR B  51     -49.693  14.991 -28.176  1.00 24.40           C  
ATOM    206  O   TYR B  51     -50.921  14.978 -28.173  1.00 24.05           O  
ATOM    207  CB  TYR B  51     -49.300  17.086 -29.476  1.00 23.87           C  
ATOM    208  CG  TYR B  51     -49.034  18.559 -29.361  1.00 22.96           C  
ATOM    209  CD1 TYR B  51     -49.846  19.365 -28.569  1.00 22.44           C  
ATOM    210  CD2 TYR B  51     -47.968  19.154 -30.031  1.00 22.47           C  
ATOM    211  CE1 TYR B  51     -49.613  20.724 -28.455  1.00 22.14           C  
ATOM    212  CE2 TYR B  51     -47.729  20.512 -29.921  1.00 22.22           C  
ATOM    213  CZ  TYR B  51     -48.554  21.292 -29.133  1.00 21.98           C  
ATOM    214  OH  TYR B  51     -48.318  22.641 -29.015  1.00 21.50           O  
ATOM    215  H   TYR B  51     -46.930  16.354 -28.838  1.00  0.00           H  
ATOM    216  HA  TYR B  51     -49.364  16.892 -27.352  1.00  0.00           H  
ATOM    217  HB3 TYR B  51     -50.361  16.989 -29.716  1.00  0.00           H  
ATOM    218  HB2 TYR B  51     -48.765  16.664 -30.328  1.00  0.00           H  
ATOM    219  HD1 TYR B  51     -50.676  18.928 -28.033  1.00  0.00           H  
ATOM    220  HD2 TYR B  51     -47.311  18.553 -30.644  1.00  0.00           H  
ATOM    221  HE1 TYR B  51     -50.254  21.334 -27.835  1.00  0.00           H  
ATOM    222  HE2 TYR B  51     -46.892  20.957 -30.429  1.00  0.00           H  
ATOM    223  HH  TYR B  51     -47.648  23.008 -29.616  1.00  0.00           H  
ATOM    224  N   SER B  52     -48.959  13.883 -28.186  1.00 24.63           N  
ATOM    225  CA  SER B  52     -49.544  12.562 -27.954  1.00 25.18           C  
ATOM    226  C   SER B  52     -49.911  12.304 -26.493  1.00 25.05           C  
ATOM    227  O   SER B  52     -50.682  11.397 -26.230  1.00 25.25           O  
ATOM    228  CB  SER B  52     -48.602  11.456 -28.437  1.00 25.45           C  
ATOM    229  OG  SER B  52     -48.456  11.515 -29.844  1.00 26.05           O  
ATOM    230  H   SER B  52     -47.951  13.941 -28.227  1.00  0.00           H  
ATOM    231  HA  SER B  52     -50.468  12.478 -28.531  1.00  0.00           H  
ATOM    232  HB3 SER B  52     -48.994  10.469 -28.189  1.00  0.00           H  
ATOM    233  HB2 SER B  52     -47.621  11.536 -27.968  1.00  0.00           H  
ATOM    234  HG  SER B  52     -47.980  12.322 -30.060  1.00  0.00           H  
ATOM    235  N   ASP B  53     -49.358  13.080 -25.557  1.00 25.52           N  
ATOM    236  CA  ASP B  53     -49.612  12.901 -24.122  1.00 25.85           C  
ATOM    237  C   ASP B  53     -50.799  13.750 -23.656  1.00 24.26           C  
ATOM    238  O   ASP B  53     -51.051  14.815 -24.206  1.00 23.52           O  
ATOM    239  CB  ASP B  53     -48.358  13.270 -23.316  1.00 27.59           C  
ATOM    240  CG  ASP B  53     -48.512  12.975 -21.833  1.00 29.80           C  
ATOM    241  OD1 ASP B  53     -48.784  11.802 -21.492  1.00 30.90           O  
ATOM    242  OD2 ASP B  53     -48.393  13.920 -21.013  1.00 31.26           O1-
ATOM    243  H   ASP B  53     -48.737  13.834 -25.817  1.00  0.00           H  
ATOM    244  HA  ASP B  53     -49.841  11.851 -23.926  1.00  0.00           H  
ATOM    245  HB3 ASP B  53     -48.133  14.331 -23.442  1.00  0.00           H  
ATOM    246  HB2 ASP B  53     -47.480  12.739 -23.685  1.00  0.00           H  
ATOM    247  N   VAL B  54     -51.507  13.260 -22.637  1.00 22.94           N  
ATOM    248  CA  VAL B  54     -52.693  13.919 -22.069  1.00 22.10           C  
ATOM    249  C   VAL B  54     -52.435  15.260 -21.364  1.00 21.30           C  
ATOM    250  O   VAL B  54     -53.303  16.126 -21.364  1.00 21.33           O  
ATOM    251  CB  VAL B  54     -53.429  12.977 -21.063  1.00 22.37           C  
ATOM    252  CG1 VAL B  54     -52.639  12.797 -19.762  1.00 22.06           C  
ATOM    253  CG2 VAL B  54     -54.842  13.480 -20.761  1.00 22.40           C  
ATOM    254  H   VAL B  54     -51.213  12.399 -22.199  1.00  0.00           H  
ATOM    255  HA  VAL B  54     -53.368  14.121 -22.903  1.00  0.00           H  
ATOM    256  HB  VAL B  54     -53.518  11.997 -21.534  1.00  0.00           H  
ATOM    257 HG11 VAL B  54     -53.077  11.994 -19.171  1.00  0.00           H  
ATOM    258 HG12 VAL B  54     -51.599  12.531 -19.949  1.00  0.00           H  
ATOM    259 HG13 VAL B  54     -52.652  13.684 -19.127  1.00  0.00           H  
ATOM    260 HG21 VAL B  54     -55.415  12.725 -20.225  1.00  0.00           H  
ATOM    261 HG22 VAL B  54     -54.832  14.369 -20.131  1.00  0.00           H  
ATOM    262 HG23 VAL B  54     -55.389  13.707 -21.676  1.00  0.00           H  
ATOM    263  N   SER B  55     -51.269  15.418 -20.746  1.00 20.44           N  
ATOM    264  CA  SER B  55     -51.005  16.567 -19.870  1.00 20.32           C  
ATOM    265  C   SER B  55     -51.085  17.918 -20.571  1.00 19.77           C  
ATOM    266  O   SER B  55     -51.692  18.851 -20.046  1.00 20.13           O  
ATOM    267  CB  SER B  55     -49.631  16.436 -19.216  1.00 20.52           C  
ATOM    268  OG  SER B  55     -49.540  15.219 -18.505  1.00 21.29           O  
ATOM    269  H   SER B  55     -50.559  14.699 -20.788  1.00  0.00           H  
ATOM    270  HA  SER B  55     -51.759  16.557 -19.080  1.00  0.00           H  
ATOM    271  HB2 SER B  55     -49.449  17.258 -18.522  1.00  0.00           H  
ATOM    272  HB3 SER B  55     -48.834  16.462 -19.961  1.00  0.00           H  
ATOM    273  HG  SER B  55     -49.238  14.541 -19.121  1.00  0.00           H  
ATOM    274  N  AVAL B  56     -50.465  18.009 -21.744  0.50 19.44           N  
ATOM    275  N  BVAL B  56     -50.469  18.024 -21.746  0.50 19.37           N  
ATOM    276  CA AVAL B  56     -50.479  19.225 -22.551  0.50 19.26           C  
ATOM    277  CA BVAL B  56     -50.491  19.268 -22.514  0.50 19.17           C  
ATOM    278  C  AVAL B  56     -51.895  19.655 -22.946  0.50 19.19           C  
ATOM    279  C  BVAL B  56     -51.904  19.667 -22.949  0.50 19.14           C  
ATOM    280  O  AVAL B  56     -52.199  20.847 -22.955  0.50 18.76           O  
ATOM    281  O  BVAL B  56     -52.220  20.855 -22.984  0.50 18.71           O  
ATOM    282  CB AVAL B  56     -49.651  19.034 -23.831  0.50 19.22           C  
ATOM    283  CB BVAL B  56     -49.578  19.191 -23.753  0.50 19.06           C  
ATOM    284  CG1AVAL B  56     -49.412  20.373 -24.509  0.50 19.16           C  
ATOM    285  CG1BVAL B  56     -48.132  18.997 -23.327  0.50 19.10           C  
ATOM    286  CG2AVAL B  56     -48.331  18.350 -23.506  0.50 19.31           C  
ATOM    287  CG2BVAL B  56     -50.022  18.075 -24.684  0.50 18.96           C  
ATOM    288  H  AVAL B  56     -49.980  17.211 -22.129  0.50  0.00           H  
ATOM    289  H  BVAL B  56     -49.970  17.233 -22.128  0.50  0.00           H  
ATOM    290  HA AVAL B  56     -50.037  20.025 -21.953  0.50  0.00           H  
ATOM    291  HA BVAL B  56     -50.108  20.060 -21.870  0.50  0.00           H  
ATOM    292  HB AVAL B  56     -50.189  18.394 -24.534  0.50  0.00           H  
ATOM    293  HB BVAL B  56     -49.652  20.136 -24.292  0.50  0.00           H  
ATOM    294 HG11AVAL B  56     -48.819  20.246 -25.415  0.50  0.00           H  
ATOM    295 HG11BVAL B  56     -47.496  18.944 -24.211  0.50  0.00           H  
ATOM    296 HG12AVAL B  56     -50.323  20.890 -24.806  0.50  0.00           H  
ATOM    297 HG12BVAL B  56     -47.820  19.836 -22.705  0.50  0.00           H  
ATOM    298 HG13AVAL B  56     -48.849  21.023 -23.847  0.50  0.00           H  
ATOM    299 HG13BVAL B  56     -48.041  18.071 -22.759  0.50  0.00           H  
ATOM    300 HG21AVAL B  56     -47.677  18.341 -24.379  0.50  0.00           H  
ATOM    301 HG21BVAL B  56     -49.362  18.040 -25.551  0.50  0.00           H  
ATOM    302 HG22AVAL B  56     -47.797  18.865 -22.706  0.50  0.00           H  
ATOM    303 HG22BVAL B  56     -49.978  17.122 -24.157  0.50  0.00           H  
ATOM    304 HG23AVAL B  56     -48.462  17.308 -23.213  0.50  0.00           H  
ATOM    305 HG23BVAL B  56     -51.044  18.261 -25.013  0.50  0.00           H  
ATOM    306  N   HIS B  57     -52.747  18.680 -23.263  1.00 19.12           N  
ATOM    307  CA  HIS B  57     -54.139  18.940 -23.659  1.00 19.57           C  
ATOM    308  C   HIS B  57     -55.010  19.313 -22.466  1.00 20.33           C  
ATOM    309  O   HIS B  57     -55.898  20.166 -22.576  1.00 20.36           O  
ATOM    310  CB  HIS B  57     -54.724  17.739 -24.399  1.00 19.45           C  
ATOM    311  CG  HIS B  57     -54.064  17.480 -25.713  1.00 19.39           C  
ATOM    312  ND1 HIS B  57     -54.339  18.223 -26.840  1.00 19.21           N  
ATOM    313  CD2 HIS B  57     -53.126  16.574 -26.078  1.00 19.38           C  
ATOM    314  CE1 HIS B  57     -53.604  17.781 -27.845  1.00 19.21           C  
ATOM    315  NE2 HIS B  57     -52.861  16.779 -27.410  1.00 19.09           N  
ATOM    316  H   HIS B  57     -52.450  17.715 -23.232  1.00  0.00           H  
ATOM    317  HA  HIS B  57     -54.167  19.793 -24.332  1.00  0.00           H  
ATOM    318  HB3 HIS B  57     -55.788  17.892 -24.584  1.00  0.00           H  
ATOM    319  HB2 HIS B  57     -54.647  16.838 -23.788  1.00  0.00           H  
ATOM    320  HD1 HIS B  57     -54.996  18.987 -26.892  1.00  0.00           H  
ATOM    321  HD2 HIS B  57     -52.671  15.780 -25.522  1.00  0.00           H  
ATOM    322  HE1 HIS B  57     -53.599  18.175 -28.850  1.00  0.00           H  
ATOM    323  N   GLU B  58     -54.751  18.666 -21.335  1.00 21.00           N  
ATOM    324  CA  GLU B  58     -55.331  19.070 -20.067  1.00 21.90           C  
ATOM    325  C   GLU B  58     -54.980  20.532 -19.790  1.00 20.62           C  
ATOM    326  O   GLU B  58     -55.868  21.333 -19.515  1.00 20.46           O  
ATOM    327  CB  GLU B  58     -54.817  18.162 -18.951  1.00 23.93           C  
ATOM    328  CG  GLU B  58     -55.328  18.453 -17.549  1.00 25.73           C  
ATOM    329  CD  GLU B  58     -54.481  17.754 -16.498  1.00 28.05           C  
ATOM    330  OE1 GLU B  58     -54.343  16.504 -16.563  1.00 28.91           O  
ATOM    331  OE2 GLU B  58     -53.934  18.459 -15.617  1.00 30.26           O1-
ATOM    332  H   GLU B  58     -54.043  17.943 -21.306  1.00  0.00           H  
ATOM    333  HA  GLU B  58     -56.417  18.971 -20.131  1.00  0.00           H  
ATOM    334  HB3 GLU B  58     -53.731  18.178 -18.936  1.00  0.00           H  
ATOM    335  HB2 GLU B  58     -55.076  17.132 -19.199  1.00  0.00           H  
ATOM    336  HG3 GLU B  58     -56.363  18.127 -17.449  1.00  0.00           H  
ATOM    337  HG2 GLU B  58     -55.318  19.520 -17.326  1.00  0.00           H  
ATOM    338  N   GLU B  59     -53.699  20.882 -19.888  1.00 19.49           N  
ATOM    339  CA  GLU B  59     -53.276  22.268 -19.662  1.00 19.28           C  
ATOM    340  C   GLU B  59     -53.968  23.253 -20.614  1.00 18.16           C  
ATOM    341  O   GLU B  59     -54.340  24.343 -20.196  1.00 18.13           O  
ATOM    342  CB  GLU B  59     -51.747  22.438 -19.732  1.00 19.88           C  
ATOM    343  CG  GLU B  59     -51.295  23.838 -19.317  1.00 20.97           C  
ATOM    344  CD  GLU B  59     -49.795  23.982 -19.087  1.00 22.05           C  
ATOM    345  OE1 GLU B  59     -48.989  23.387 -19.831  1.00 22.90           O  
ATOM    346  OE2 GLU B  59     -49.413  24.727 -18.163  1.00 23.22           O1-
ATOM    347  H   GLU B  59     -52.982  20.198 -20.100  1.00  0.00           H  
ATOM    348  HA  GLU B  59     -53.586  22.524 -18.647  1.00  0.00           H  
ATOM    349  HB3 GLU B  59     -51.388  22.218 -20.738  1.00  0.00           H  
ATOM    350  HB2 GLU B  59     -51.280  21.698 -19.080  1.00  0.00           H  
ATOM    351  HG3 GLU B  59     -51.805  24.132 -18.399  1.00  0.00           H  
ATOM    352  HG2 GLU B  59     -51.576  24.567 -20.076  1.00  0.00           H  
ATOM    353  N   MET B  60     -54.155  22.869 -21.870  1.00 16.83           N  
ATOM    354  CA  MET B  60     -54.804  23.752 -22.841  1.00 16.58           C  
ATOM    355  C   MET B  60     -56.299  23.932 -22.581  1.00 15.99           C  
ATOM    356  O   MET B  60     -56.803  25.045 -22.623  1.00 15.62           O  
ATOM    357  CB  MET B  60     -54.567  23.251 -24.266  1.00 16.64           C  
ATOM    358  CG  MET B  60     -53.166  23.557 -24.758  1.00 16.87           C  
ATOM    359  SD  MET B  60     -52.881  23.049 -26.452  1.00 17.23           S  
ATOM    360  CE  MET B  60     -53.123  21.277 -26.372  1.00 17.08           C  
ATOM    361  H   MET B  60     -53.819  21.972 -22.194  1.00  0.00           H  
ATOM    362  HA  MET B  60     -54.357  24.746 -22.762  1.00  0.00           H  
ATOM    363  HB3 MET B  60     -55.272  23.720 -24.953  1.00  0.00           H  
ATOM    364  HB2 MET B  60     -54.769  22.181 -24.311  1.00  0.00           H  
ATOM    365  HG3 MET B  60     -52.414  23.093 -24.123  1.00  0.00           H  
ATOM    366  HG2 MET B  60     -52.984  24.631 -24.708  1.00  0.00           H  
ATOM    367  HE1 MET B  60     -52.831  20.826 -27.320  1.00  0.00           H  
ATOM    368  HE2 MET B  60     -52.513  20.836 -25.589  1.00  0.00           H  
ATOM    369  HE3 MET B  60     -54.172  21.044 -26.201  1.00  0.00           H  
ATOM    370  N   ILE B  61     -56.992  22.832 -22.300  1.00 15.67           N  
ATOM    371  CA  ILE B  61     -58.428  22.860 -22.030  1.00 15.37           C  
ATOM    372  C   ILE B  61     -58.731  23.461 -20.648  1.00 14.95           C  
ATOM    373  O   ILE B  61     -59.726  24.171 -20.487  1.00 15.05           O  
ATOM    374  CB  ILE B  61     -59.047  21.458 -22.248  1.00 15.53           C  
ATOM    375  CG1 ILE B  61     -58.935  21.108 -23.742  1.00 15.70           C  
ATOM    376  CG2 ILE B  61     -60.500  21.404 -21.791  1.00 15.34           C  
ATOM    377  CD1 ILE B  61     -59.210  19.665 -24.087  1.00 15.92           C  
ATOM    378  H   ILE B  61     -56.535  21.929 -22.268  1.00  0.00           H  
ATOM    379  HA  ILE B  61     -58.893  23.521 -22.761  1.00  0.00           H  
ATOM    380  HB  ILE B  61     -58.475  20.730 -21.669  1.00  0.00           H  
ATOM    381 HG13 ILE B  61     -57.940  21.339 -24.122  1.00  0.00           H  
ATOM    382 HG12 ILE B  61     -59.613  21.744 -24.313  1.00  0.00           H  
ATOM    383 HG21 ILE B  61     -60.941  20.432 -22.014  1.00  0.00           H  
ATOM    384 HG22 ILE B  61     -60.628  21.552 -20.722  1.00  0.00           H  
ATOM    385 HG23 ILE B  61     -61.103  22.156 -22.302  1.00  0.00           H  
ATOM    386 HD11 ILE B  61     -58.571  19.347 -24.908  1.00  0.00           H  
ATOM    387 HD12 ILE B  61     -58.984  19.027 -23.237  1.00  0.00           H  
ATOM    388 HD13 ILE B  61     -60.250  19.506 -24.374  1.00  0.00           H  
ATOM    389  N   ALA B  62     -57.865  23.217 -19.671  1.00 14.64           N  
ATOM    390  CA  ALA B  62     -57.971  23.891 -18.363  1.00 14.59           C  
ATOM    391  C   ALA B  62     -57.750  25.407 -18.430  1.00 14.38           C  
ATOM    392  O   ALA B  62     -58.209  26.121 -17.541  1.00 14.52           O  
ATOM    393  CB  ALA B  62     -57.006  23.276 -17.361  1.00 14.57           C  
ATOM    394  H   ALA B  62     -57.064  22.612 -19.816  1.00  0.00           H  
ATOM    395  HA  ALA B  62     -58.982  23.727 -17.983  1.00  0.00           H  
ATOM    396  HB1 ALA B  62     -57.108  23.732 -16.375  1.00  0.00           H  
ATOM    397  HB2 ALA B  62     -57.191  22.208 -17.242  1.00  0.00           H  
ATOM    398  HB3 ALA B  62     -55.969  23.399 -17.677  1.00  0.00           H  
ATOM    399  N   ASP B  63     -57.030  25.890 -19.451  1.00 14.16           N  
ATOM    400  CA  ASP B  63     -56.888  27.328 -19.704  1.00 13.89           C  
ATOM    401  C   ASP B  63     -58.239  27.894 -20.154  1.00 13.91           C  
ATOM    402  O   ASP B  63     -58.571  27.908 -21.339  1.00 13.84           O  
ATOM    403  CB  ASP B  63     -55.802  27.599 -20.747  1.00 13.96           C  
ATOM    404  CG  ASP B  63     -55.515  29.089 -20.942  1.00 14.20           C  
ATOM    405  OD1 ASP B  63     -56.334  29.955 -20.541  1.00 14.55           O  
ATOM    406  OD2 ASP B  63     -54.449  29.393 -21.515  1.00 13.91           O1-
ATOM    407  H   ASP B  63     -56.636  25.264 -20.139  1.00  0.00           H  
ATOM    408  HA  ASP B  63     -56.587  27.813 -18.772  1.00  0.00           H  
ATOM    409  HB3 ASP B  63     -56.064  27.185 -21.717  1.00  0.00           H  
ATOM    410  HB2 ASP B  63     -54.881  27.118 -20.416  1.00  0.00           H  
ATOM    411  N   ARG B  64     -59.007  28.349 -19.173  1.00 13.94           N  
ATOM    412  CA  ARG B  64     -60.365  28.807 -19.374  1.00 14.09           C  
ATOM    413  C   ARG B  64     -60.439  29.972 -20.360  1.00 14.14           C  
ATOM    414  O   ARG B  64     -61.250  29.939 -21.288  1.00 14.25           O  
ATOM    415  CB  ARG B  64     -60.961  29.196 -18.026  1.00 14.37           C  
ATOM    416  CG  ARG B  64     -62.414  29.638 -18.067  1.00 14.88           C  
ATOM    417  CD  ARG B  64     -62.785  30.362 -16.786  1.00 15.25           C  
ATOM    418  NE  ARG B  64     -61.979  31.570 -16.609  1.00 15.50           N  
ATOM    419  CZ  ARG B  64     -62.153  32.717 -17.265  1.00 15.86           C  
ATOM    420  NH1 ARG B  64     -63.122  32.860 -18.168  1.00 16.16           N  
ATOM    421  NH2 ARG B  64     -61.346  33.746 -17.012  1.00 16.11           N1+
ATOM    422  H   ARG B  64     -58.684  28.283 -18.218  1.00  0.00           H  
ATOM    423  HA  ARG B  64     -60.938  28.019 -19.820  1.00  0.00           H  
ATOM    424  HB3 ARG B  64     -60.325  29.977 -17.609  1.00  0.00           H  
ATOM    425  HB2 ARG B  64     -60.876  28.354 -17.337  1.00  0.00           H  
ATOM    426  HG3 ARG B  64     -63.098  28.819 -18.292  1.00  0.00           H  
ATOM    427  HG2 ARG B  64     -62.554  30.355 -18.873  1.00  0.00           H  
ATOM    428  HD2 ARG B  64     -62.524  29.718 -15.945  1.00  0.00           H  
ATOM    429  HD3 ARG B  64     -63.856  30.548 -16.705  1.00  0.00           H  
ATOM    430  HE  ARG B  64     -61.213  31.496 -15.955  1.00  0.00           H  
ATOM    431 HH11 ARG B  64     -63.247  33.732 -18.661  1.00  0.00           H  
ATOM    432 HH12 ARG B  64     -63.735  32.084 -18.375  1.00  0.00           H  
ATOM    433 HH21 ARG B  64     -61.470  34.624 -17.494  1.00  0.00           H  
ATOM    434 HH22 ARG B  64     -60.604  33.658 -16.334  1.00  0.00           H  
ATOM    435  N   VAL B  65     -59.582  30.972 -20.169  1.00 13.98           N  
ATOM    436  CA  VAL B  65     -59.540  32.157 -21.031  1.00 14.13           C  
ATOM    437  C   VAL B  65     -59.378  31.756 -22.496  1.00 14.79           C  
ATOM    438  O   VAL B  65     -60.115  32.226 -23.364  1.00 15.03           O  
ATOM    439  CB  VAL B  65     -58.400  33.114 -20.615  1.00 14.07           C  
ATOM    440  CG1 VAL B  65     -58.196  34.223 -21.635  1.00 14.15           C  
ATOM    441  CG2 VAL B  65     -58.685  33.725 -19.247  1.00 14.12           C  
ATOM    442  H   VAL B  65     -58.901  30.924 -19.425  1.00  0.00           H  
ATOM    443  HA  VAL B  65     -60.496  32.676 -20.928  1.00  0.00           H  
ATOM    444  HB  VAL B  65     -57.476  32.542 -20.531  1.00  0.00           H  
ATOM    445 HG11 VAL B  65     -57.527  34.991 -21.245  1.00  0.00           H  
ATOM    446 HG12 VAL B  65     -57.724  33.854 -22.542  1.00  0.00           H  
ATOM    447 HG13 VAL B  65     -59.134  34.712 -21.902  1.00  0.00           H  
ATOM    448 HG21 VAL B  65     -57.826  34.308 -18.920  1.00  0.00           H  
ATOM    449 HG22 VAL B  65     -59.556  34.380 -19.270  1.00  0.00           H  
ATOM    450 HG23 VAL B  65     -58.854  32.961 -18.488  1.00  0.00           H  
ATOM    451  N   ARG B  66     -58.421  30.872 -22.755  1.00 15.30           N  
ATOM    452  CA  ARG B  66     -58.162  30.376 -24.099  1.00 15.84           C  
ATOM    453  C   ARG B  66     -59.343  29.632 -24.701  1.00 16.31           C  
ATOM    454  O   ARG B  66     -59.776  29.935 -25.812  1.00 16.05           O  
ATOM    455  CB  ARG B  66     -56.972  29.426 -24.071  1.00 16.13           C  
ATOM    456  CG  ARG B  66     -56.546  28.916 -25.437  1.00 16.26           C  
ATOM    457  CD  ARG B  66     -55.813  27.606 -25.300  1.00 16.40           C  
ATOM    458  NE  ARG B  66     -56.780  26.527 -25.147  1.00 16.48           N  
ATOM    459  CZ  ARG B  66     -56.984  25.524 -26.000  1.00 16.89           C  
ATOM    460  NH1 ARG B  66     -56.261  25.384 -27.113  1.00 17.14           N  
ATOM    461  NH2 ARG B  66     -57.919  24.617 -25.715  1.00 17.19           N1+
ATOM    462  H   ARG B  66     -57.839  30.512 -22.008  1.00  0.00           H  
ATOM    463  HA  ARG B  66     -57.923  31.226 -24.737  1.00  0.00           H  
ATOM    464  HB3 ARG B  66     -57.208  28.588 -23.416  1.00  0.00           H  
ATOM    465  HB2 ARG B  66     -56.117  29.925 -23.616  1.00  0.00           H  
ATOM    466  HG3 ARG B  66     -56.010  29.670 -26.003  1.00  0.00           H  
ATOM    467  HG2 ARG B  66     -57.410  28.688 -26.059  1.00  0.00           H  
ATOM    468  HD2 ARG B  66     -55.286  27.597 -24.346  1.00  0.00           H  
ATOM    469  HD3 ARG B  66     -55.049  27.458 -26.058  1.00  0.00           H  
ATOM    470  HE  ARG B  66     -57.322  26.538 -24.293  1.00  0.00           H  
ATOM    471 HH11 ARG B  66     -56.431  24.615 -27.743  1.00  0.00           H  
ATOM    472 HH12 ARG B  66     -55.478  26.003 -27.308  1.00  0.00           H  
ATOM    473 HH21 ARG B  66     -58.091  23.840 -26.334  1.00  0.00           H  
ATOM    474 HH22 ARG B  66     -58.480  24.723 -24.878  1.00  0.00           H  
ATOM    475  N   THR B  67     -59.837  28.641 -23.968  1.00 16.76           N  
ATOM    476  CA  THR B  67     -60.866  27.750 -24.475  1.00 16.99           C  
ATOM    477  C   THR B  67     -62.226  28.466 -24.621  1.00 17.79           C  
ATOM    478  O   THR B  67     -62.978  28.191 -25.571  1.00 17.87           O  
ATOM    479  CB  THR B  67     -60.976  26.499 -23.582  1.00 17.10           C  
ATOM    480  OG1 THR B  67     -59.675  25.918 -23.410  1.00 16.77           O  
ATOM    481  CG2 THR B  67     -61.913  25.464 -24.190  1.00 17.20           C  
ATOM    482  H   THR B  67     -59.466  28.449 -23.046  1.00  0.00           H  
ATOM    483  HA  THR B  67     -60.564  27.422 -25.472  1.00  0.00           H  
ATOM    484  HB  THR B  67     -61.337  26.784 -22.594  1.00  0.00           H  
ATOM    485  HG1 THR B  67     -59.198  26.436 -22.753  1.00  0.00           H  
ATOM    486 HG21 THR B  67     -61.912  24.551 -23.593  1.00  0.00           H  
ATOM    487 HG22 THR B  67     -62.946  25.810 -24.229  1.00  0.00           H  
ATOM    488 HG23 THR B  67     -61.611  25.194 -25.203  1.00  0.00           H  
ATOM    489  N   ASP B  68     -62.537  29.382 -23.705  1.00 18.38           N  
ATOM    490  CA  ASP B  68     -63.783  30.159 -23.809  1.00 19.20           C  
ATOM    491  C   ASP B  68     -63.733  31.254 -24.859  1.00 19.00           C  
ATOM    492  O   ASP B  68     -64.781  31.631 -25.382  1.00 19.03           O  
ATOM    493  CB  ASP B  68     -64.221  30.749 -22.462  1.00 20.01           C  
ATOM    494  CG  ASP B  68     -65.145  29.822 -21.697  1.00 21.35           C  
ATOM    495  OD1 ASP B  68     -66.156  29.365 -22.288  1.00 22.83           O  
ATOM    496  OD2 ASP B  68     -64.873  29.557 -20.505  1.00 22.74           O1-
ATOM    497  H   ASP B  68     -61.924  29.581 -22.923  1.00  0.00           H  
ATOM    498  HA  ASP B  68     -64.561  29.479 -24.160  1.00  0.00           H  
ATOM    499  HB3 ASP B  68     -64.755  31.694 -22.578  1.00  0.00           H  
ATOM    500  HB2 ASP B  68     -63.362  30.998 -21.845  1.00  0.00           H  
ATOM    501  N   ALA B  69     -62.537  31.770 -25.154  1.00 18.94           N  
ATOM    502  CA  ALA B  69     -62.352  32.707 -26.266  1.00 18.73           C  
ATOM    503  C   ALA B  69     -62.679  32.015 -27.585  1.00 18.55           C  
ATOM    504  O   ALA B  69     -63.430  32.551 -28.401  1.00 18.42           O  
ATOM    505  CB  ALA B  69     -60.931  33.249 -26.289  1.00 18.75           C  
ATOM    506  H   ALA B  69     -61.707  31.465 -24.664  1.00  0.00           H  
ATOM    507  HA  ALA B  69     -63.043  33.541 -26.130  1.00  0.00           H  
ATOM    508  HB1 ALA B  69     -60.757  33.864 -27.172  1.00  0.00           H  
ATOM    509  HB2 ALA B  69     -60.738  33.876 -25.418  1.00  0.00           H  
ATOM    510  HB3 ALA B  69     -60.185  32.455 -26.296  1.00  0.00           H  
ATOM    511  N   TYR B  70     -62.129  30.818 -27.777  1.00 18.34           N  
ATOM    512  CA  TYR B  70     -62.471  29.995 -28.947  1.00 18.34           C  
ATOM    513  C   TYR B  70     -63.935  29.588 -29.001  1.00 18.38           C  
ATOM    514  O   TYR B  70     -64.504  29.506 -30.089  1.00 18.34           O  
ATOM    515  CB  TYR B  70     -61.574  28.756 -29.048  1.00 18.26           C  
ATOM    516  CG  TYR B  70     -60.282  29.054 -29.755  1.00 18.05           C  
ATOM    517  CD1 TYR B  70     -60.201  28.990 -31.147  1.00 18.28           C  
ATOM    518  CD2 TYR B  70     -59.148  29.434 -29.046  1.00 17.75           C  
ATOM    519  CE1 TYR B  70     -59.012  29.281 -31.808  1.00 18.21           C  
ATOM    520  CE2 TYR B  70     -57.966  29.728 -29.692  1.00 17.83           C  
ATOM    521  CZ  TYR B  70     -57.901  29.650 -31.072  1.00 18.00           C  
ATOM    522  OH  TYR B  70     -56.728  29.944 -31.713  1.00 18.48           O  
ATOM    523  H   TYR B  70     -61.503  30.419 -27.090  1.00  0.00           H  
ATOM    524  HA  TYR B  70     -62.293  30.612 -29.832  1.00  0.00           H  
ATOM    525  HB3 TYR B  70     -62.072  27.984 -29.635  1.00  0.00           H  
ATOM    526  HB2 TYR B  70     -61.393  28.313 -28.067  1.00  0.00           H  
ATOM    527  HD1 TYR B  70     -61.070  28.708 -31.725  1.00  0.00           H  
ATOM    528  HD2 TYR B  70     -59.171  29.483 -27.977  1.00  0.00           H  
ATOM    529  HE1 TYR B  70     -58.963  29.222 -32.886  1.00  0.00           H  
ATOM    530  HE2 TYR B  70     -57.097  30.019 -29.119  1.00  0.00           H  
ATOM    531  HH  TYR B  70     -56.733  29.719 -32.649  1.00  0.00           H  
ATOM    532  N   ARG B  71     -64.543  29.331 -27.846  1.00 18.92           N  
ATOM    533  CA  ARG B  71     -65.950  28.934 -27.803  1.00 19.45           C  
ATOM    534  C   ARG B  71     -66.849  30.052 -28.308  1.00 19.64           C  
ATOM    535  O   ARG B  71     -67.632  29.846 -29.229  1.00 19.45           O  
ATOM    536  CB  ARG B  71     -66.379  28.507 -26.400  1.00 19.75           C  
ATOM    537  CG  ARG B  71     -67.658  27.690 -26.407  1.00 20.12           C  
ATOM    538  CD  ARG B  71     -67.982  27.147 -25.034  1.00 20.76           C  
ATOM    539  NE  ARG B  71     -68.293  28.228 -24.104  1.00 22.02           N  
ATOM    540  CZ  ARG B  71     -69.454  28.887 -24.039  1.00 22.64           C  
ATOM    541  NH1 ARG B  71     -70.470  28.594 -24.855  1.00 22.70           N  
ATOM    542  NH2 ARG B  71     -69.601  29.860 -23.140  1.00 22.80           N1+
ATOM    543  H   ARG B  71     -64.040  29.377 -26.970  1.00  0.00           H  
ATOM    544  HA  ARG B  71     -66.071  28.078 -28.471  1.00  0.00           H  
ATOM    545  HB3 ARG B  71     -66.453  29.362 -25.726  1.00  0.00           H  
ATOM    546  HB2 ARG B  71     -65.591  27.873 -25.992  1.00  0.00           H  
ATOM    547  HG3 ARG B  71     -67.636  26.878 -27.133  1.00  0.00           H  
ATOM    548  HG2 ARG B  71     -68.464  28.350 -26.725  1.00  0.00           H  
ATOM    549  HD2 ARG B  71     -67.081  26.687 -24.626  1.00  0.00           H  
ATOM    550  HD3 ARG B  71     -68.735  26.360 -25.055  1.00  0.00           H  
ATOM    551  HE  ARG B  71     -67.537  28.523 -23.490  1.00  0.00           H  
ATOM    552 HH11 ARG B  71     -71.343  29.096 -24.794  1.00  0.00           H  
ATOM    553 HH12 ARG B  71     -70.371  27.851 -25.531  1.00  0.00           H  
ATOM    554 HH21 ARG B  71     -70.467  30.371 -23.063  1.00  0.00           H  
ATOM    555 HH22 ARG B  71     -68.835  30.082 -22.518  1.00  0.00           H  
ATOM    556  N   LEU B  72     -66.710  31.234 -27.716  1.00 20.28           N  
ATOM    557  CA  LEU B  72     -67.515  32.390 -28.098  1.00 20.82           C  
ATOM    558  C   LEU B  72     -67.131  32.907 -29.482  1.00 21.00           C  
ATOM    559  O   LEU B  72     -68.009  33.266 -30.272  1.00 21.39           O  
ATOM    560  CB  LEU B  72     -67.391  33.506 -27.060  1.00 21.17           C  
ATOM    561  CG  LEU B  72     -67.846  33.175 -25.633  1.00 22.06           C  
ATOM    562  CD1 LEU B  72     -67.798  34.428 -24.774  1.00 22.11           C  
ATOM    563  CD2 LEU B  72     -69.241  32.557 -25.585  1.00 22.49           C  
ATOM    564  H   LEU B  72     -66.041  31.361 -26.967  1.00  0.00           H  
ATOM    565  HA  LEU B  72     -68.558  32.080 -28.141  1.00  0.00           H  
ATOM    566  HB3 LEU B  72     -67.959  34.369 -27.415  1.00  0.00           H  
ATOM    567  HB2 LEU B  72     -66.350  33.821 -27.014  1.00  0.00           H  
ATOM    568  HG  LEU B  72     -67.159  32.449 -25.202  1.00  0.00           H  
ATOM    569 HD11 LEU B  72     -67.196  34.255 -23.881  1.00  0.00           H  
ATOM    570 HD12 LEU B  72     -67.348  35.274 -25.296  1.00  0.00           H  
ATOM    571 HD13 LEU B  72     -68.783  34.756 -24.441  1.00  0.00           H  
ATOM    572 HD21 LEU B  72     -69.751  32.750 -24.641  1.00  0.00           H  
ATOM    573 HD22 LEU B  72     -69.881  32.933 -26.384  1.00  0.00           H  
ATOM    574 HD23 LEU B  72     -69.182  31.473 -25.693  1.00  0.00           H  
ATOM    575  N   GLY B  73     -65.830  32.934 -29.772  1.00 20.83           N  
ATOM    576  CA  GLY B  73     -65.323  33.328 -31.091  1.00 21.10           C  
ATOM    577  C   GLY B  73     -65.939  32.535 -32.229  1.00 21.37           C  
ATOM    578  O   GLY B  73     -66.301  33.094 -33.257  1.00 21.66           O  
ATOM    579  H   GLY B  73     -65.146  32.640 -29.085  1.00  0.00           H  
ATOM    580  HA2 GLY B  73     -64.243  33.181 -31.108  1.00  0.00           H  
ATOM    581  HA3 GLY B  73     -65.497  34.394 -31.243  1.00  0.00           H  
ATOM    582  N   ILE B  74     -66.067  31.228 -32.032  1.00 21.97           N  
ATOM    583  CA  ILE B  74     -66.766  30.362 -32.976  1.00 22.55           C  
ATOM    584  C   ILE B  74     -68.263  30.651 -32.956  1.00 23.69           C  
ATOM    585  O   ILE B  74     -68.869  30.816 -34.012  1.00 23.88           O  
ATOM    586  CB  ILE B  74     -66.481  28.869 -32.685  1.00 22.58           C  
ATOM    587  CG1 ILE B  74     -65.025  28.536 -33.060  1.00 22.36           C  
ATOM    588  CG2 ILE B  74     -67.434  27.953 -33.451  1.00 22.64           C  
ATOM    589  CD1 ILE B  74     -64.473  27.282 -32.417  1.00 22.06           C  
ATOM    590  H   ILE B  74     -65.729  30.798 -31.181  1.00  0.00           H  
ATOM    591  HA  ILE B  74     -66.402  30.583 -33.983  1.00  0.00           H  
ATOM    592  HB  ILE B  74     -66.617  28.685 -31.618  1.00  0.00           H  
ATOM    593 HG13 ILE B  74     -64.364  29.358 -32.782  1.00  0.00           H  
ATOM    594 HG12 ILE B  74     -64.935  28.456 -34.144  1.00  0.00           H  
ATOM    595 HG21 ILE B  74     -67.110  26.919 -33.370  1.00  0.00           H  
ATOM    596 HG22 ILE B  74     -68.454  27.983 -33.067  1.00  0.00           H  
ATOM    597 HG23 ILE B  74     -67.456  28.194 -34.511  1.00  0.00           H  
ATOM    598 HD11 ILE B  74     -63.383  27.302 -32.399  1.00  0.00           H  
ATOM    599 HD12 ILE B  74     -64.811  27.181 -31.388  1.00  0.00           H  
ATOM    600 HD13 ILE B  74     -64.774  26.392 -32.969  1.00  0.00           H  
ATOM    601  N   LEU B  75     -68.856  30.714 -31.766  1.00 25.74           N  
ATOM    602  CA  LEU B  75     -70.305  30.930 -31.648  1.00 27.20           C  
ATOM    603  C   LEU B  75     -70.780  32.204 -32.329  1.00 27.65           C  
ATOM    604  O   LEU B  75     -71.750  32.156 -33.075  1.00 28.04           O  
ATOM    605  CB  LEU B  75     -70.767  30.930 -30.189  1.00 28.03           C  
ATOM    606  CG  LEU B  75     -70.893  29.548 -29.544  1.00 29.09           C  
ATOM    607  CD1 LEU B  75     -71.163  29.712 -28.053  1.00 29.26           C  
ATOM    608  CD2 LEU B  75     -71.974  28.703 -30.215  1.00 29.54           C  
ATOM    609  H   LEU B  75     -68.333  30.566 -30.912  1.00  0.00           H  
ATOM    610  HA  LEU B  75     -70.787  30.104 -32.173  1.00  0.00           H  
ATOM    611  HB3 LEU B  75     -71.742  31.416 -30.109  1.00  0.00           H  
ATOM    612  HB2 LEU B  75     -70.093  31.554 -29.606  1.00  0.00           H  
ATOM    613  HG  LEU B  75     -69.953  29.010 -29.655  1.00  0.00           H  
ATOM    614 HD11 LEU B  75     -71.651  28.839 -27.619  1.00  0.00           H  
ATOM    615 HD12 LEU B  75     -70.226  29.854 -27.514  1.00  0.00           H  
ATOM    616 HD13 LEU B  75     -71.791  30.579 -27.843  1.00  0.00           H  
ATOM    617 HD21 LEU B  75     -72.686  28.282 -29.505  1.00  0.00           H  
ATOM    618 HD22 LEU B  75     -72.561  29.273 -30.936  1.00  0.00           H  
ATOM    619 HD23 LEU B  75     -71.529  27.865 -30.753  1.00  0.00           H  
ATOM    620  N   ARG B  76     -70.090  33.321 -32.095  1.00 28.42           N  
ATOM    621  CA  ARG B  76     -70.507  34.608 -32.667  1.00 29.55           C  
ATOM    622  C   ARG B  76     -70.432  34.663 -34.202  1.00 29.26           C  
ATOM    623  O   ARG B  76     -71.168  35.431 -34.820  1.00 29.95           O  
ATOM    624  CB  ARG B  76     -69.751  35.785 -32.026  1.00 30.93           C  
ATOM    625  CG  ARG B  76     -68.295  35.958 -32.443  1.00 32.46           C  
ATOM    626  CD  ARG B  76     -67.647  37.167 -31.772  1.00 33.62           C  
ATOM    627  NE  ARG B  76     -67.780  37.130 -30.307  1.00 35.22           N  
ATOM    628  CZ  ARG B  76     -68.474  37.986 -29.545  1.00 35.60           C  
ATOM    629  NH1 ARG B  76     -69.138  39.022 -30.064  1.00 36.05           N  
ATOM    630  NH2 ARG B  76     -68.493  37.805 -28.222  1.00 34.99           N1+
ATOM    631  H   ARG B  76     -69.286  33.316 -31.478  1.00  0.00           H  
ATOM    632  HA  ARG B  76     -71.560  34.743 -32.410  1.00  0.00           H  
ATOM    633  HB2 ARG B  76     -69.821  35.665 -30.944  1.00  0.00           H  
ATOM    634  HB3 ARG B  76     -70.282  36.711 -32.252  1.00  0.00           H  
ATOM    635  HG3 ARG B  76     -68.292  36.169 -33.511  1.00  0.00           H  
ATOM    636  HG2 ARG B  76     -67.697  35.061 -32.300  1.00  0.00           H  
ATOM    637  HD2 ARG B  76     -67.927  38.121 -32.205  1.00  0.00           H  
ATOM    638  HD3 ARG B  76     -66.571  37.075 -31.927  1.00  0.00           H  
ATOM    639  HE  ARG B  76     -67.313  36.359 -29.853  1.00  0.00           H  
ATOM    640 HH11 ARG B  76     -69.783  39.565 -29.505  1.00  0.00           H  
ATOM    641 HH12 ARG B  76     -69.066  39.210 -31.053  1.00  0.00           H  
ATOM    642 HH21 ARG B  76     -69.020  38.434 -27.633  1.00  0.00           H  
ATOM    643 HH22 ARG B  76     -68.002  37.030 -27.802  1.00  0.00           H  
ATOM    644  N   ASN B  77     -69.571  33.838 -34.804  1.00 28.96           N  
ATOM    645  CA  ASN B  77     -69.492  33.690 -36.263  1.00 28.59           C  
ATOM    646  C   ASN B  77     -70.365  32.555 -36.814  1.00 28.63           C  
ATOM    647  O   ASN B  77     -70.001  31.905 -37.790  1.00 28.38           O  
ATOM    648  CB  ASN B  77     -68.037  33.471 -36.690  1.00 28.50           C  
ATOM    649  CG  ASN B  77     -67.180  34.687 -36.462  1.00 27.96           C  
ATOM    650  OD1 ASN B  77     -66.965  35.478 -37.374  1.00 28.27           O  
ATOM    651  ND2 ASN B  77     -66.689  34.849 -35.245  1.00 28.11           N  
ATOM    652  H   ASN B  77     -69.012  33.201 -34.253  1.00  0.00           H  
ATOM    653  HA  ASN B  77     -69.833  34.612 -36.739  1.00  0.00           H  
ATOM    654  HB3 ASN B  77     -67.969  33.268 -37.760  1.00  0.00           H  
ATOM    655  HB2 ASN B  77     -67.605  32.603 -36.187  1.00  0.00           H  
ATOM    656 HD21 ASN B  77     -66.160  35.688 -35.035  1.00  0.00           H  
ATOM    657 HD22 ASN B  77     -66.821  34.150 -34.522  1.00  0.00           H  
ATOM    658  N   TRP B  78     -71.518  32.323 -36.195  1.00 29.81           N  
ATOM    659  CA  TRP B  78     -72.482  31.334 -36.682  1.00 30.32           C  
ATOM    660  C   TRP B  78     -72.952  31.597 -38.116  1.00 29.81           C  
ATOM    661  O   TRP B  78     -73.166  30.648 -38.872  1.00 29.53           O  
ATOM    662  CB  TRP B  78     -73.696  31.245 -35.746  1.00 31.79           C  
ATOM    663  CG  TRP B  78     -74.511  32.516 -35.614  1.00 33.89           C  
ATOM    664  CD1 TRP B  78     -74.399  33.469 -34.638  1.00 34.45           C  
ATOM    665  CD2 TRP B  78     -75.573  32.951 -36.474  1.00 35.98           C  
ATOM    666  NE1 TRP B  78     -75.311  34.471 -34.842  1.00 35.44           N  
ATOM    667  CE2 TRP B  78     -76.047  34.182 -35.961  1.00 36.63           C  
ATOM    668  CE3 TRP B  78     -76.166  32.424 -37.633  1.00 36.54           C  
ATOM    669  CZ2 TRP B  78     -77.093  34.899 -36.568  1.00 37.26           C  
ATOM    670  CZ3 TRP B  78     -77.206  33.136 -38.239  1.00 37.58           C  
ATOM    671  CH2 TRP B  78     -77.656  34.363 -37.703  1.00 37.61           C  
ATOM    672  H   TRP B  78     -71.775  32.852 -35.373  1.00  0.00           H  
ATOM    673  HA  TRP B  78     -71.988  30.361 -36.668  1.00  0.00           H  
ATOM    674  HB2 TRP B  78     -73.373  30.934 -34.753  1.00  0.00           H  
ATOM    675  HB3 TRP B  78     -74.365  30.455 -36.091  1.00  0.00           H  
ATOM    676  HD1 TRP B  78     -73.692  33.437 -33.825  1.00  0.00           H  
ATOM    677  HE1 TRP B  78     -75.403  35.283 -34.247  1.00  0.00           H  
ATOM    678  HE3 TRP B  78     -75.833  31.486 -38.050  1.00  0.00           H  
ATOM    679  HZ2 TRP B  78     -77.439  35.839 -36.162  1.00  0.00           H  
ATOM    680  HZ3 TRP B  78     -77.668  32.744 -39.133  1.00  0.00           H  
ATOM    681  HH2 TRP B  78     -78.458  34.894 -38.194  1.00  0.00           H  
ATOM    682  N   ALA B  79     -73.092  32.873 -38.490  1.00 28.81           N  
ATOM    683  CA  ALA B  79     -73.617  33.256 -39.814  1.00 27.78           C  
ATOM    684  C   ALA B  79     -72.714  32.781 -40.935  1.00 26.88           C  
ATOM    685  O   ALA B  79     -73.185  32.353 -41.983  1.00 26.43           O  
ATOM    686  CB  ALA B  79     -73.804  34.764 -39.902  1.00 27.66           C  
ATOM    687  H   ALA B  79     -72.899  33.619 -37.837  1.00  0.00           H  
ATOM    688  HA  ALA B  79     -74.590  32.782 -39.950  1.00  0.00           H  
ATOM    689  HB1 ALA B  79     -74.198  35.062 -40.875  1.00  0.00           H  
ATOM    690  HB2 ALA B  79     -74.511  35.110 -39.147  1.00  0.00           H  
ATOM    691  HB3 ALA B  79     -72.866  35.298 -39.743  1.00  0.00           H  
ATOM    692  N   ALA B  80     -71.412  32.859 -40.694  1.00 26.57           N  
ATOM    693  CA  ALA B  80     -70.414  32.360 -41.628  1.00 26.63           C  
ATOM    694  C   ALA B  80     -70.174  30.849 -41.505  1.00 26.17           C  
ATOM    695  O   ALA B  80     -69.465  30.283 -42.328  1.00 25.77           O  
ATOM    696  CB  ALA B  80     -69.108  33.113 -41.425  1.00 26.58           C  
ATOM    697  H   ALA B  80     -71.077  33.212 -39.809  1.00  0.00           H  
ATOM    698  HA  ALA B  80     -70.740  32.551 -42.652  1.00  0.00           H  
ATOM    699  HB1 ALA B  80     -68.313  32.743 -42.075  1.00  0.00           H  
ATOM    700  HB2 ALA B  80     -69.233  34.175 -41.636  1.00  0.00           H  
ATOM    701  HB3 ALA B  80     -68.770  33.021 -40.392  1.00  0.00           H  
ATOM    702  N   LEU B  81     -70.731  30.207 -40.477  1.00 26.17           N  
ATOM    703  CA  LEU B  81     -70.493  28.781 -40.210  1.00 26.23           C  
ATOM    704  C   LEU B  81     -71.674  27.822 -40.413  1.00 26.23           C  
ATOM    705  O   LEU B  81     -71.436  26.657 -40.729  1.00 26.39           O  
ATOM    706  CB  LEU B  81     -69.942  28.600 -38.792  1.00 26.09           C  
ATOM    707  CG  LEU B  81     -68.510  29.083 -38.545  1.00 26.36           C  
ATOM    708  CD1 LEU B  81     -68.160  28.929 -37.070  1.00 26.52           C  
ATOM    709  CD2 LEU B  81     -67.498  28.346 -39.410  1.00 26.41           C  
ATOM    710  H   LEU B  81     -71.312  30.706 -39.817  1.00  0.00           H  
ATOM    711  HA  LEU B  81     -69.733  28.395 -40.889  1.00  0.00           H  
ATOM    712  HB3 LEU B  81     -69.979  27.544 -38.514  1.00  0.00           H  
ATOM    713  HB2 LEU B  81     -70.618  29.100 -38.097  1.00  0.00           H  
ATOM    714  HG  LEU B  81     -68.448  30.142 -38.795  1.00  0.00           H  
ATOM    715 HD11 LEU B  81     -67.738  29.855 -36.677  1.00  0.00           H  
ATOM    716 HD12 LEU B  81     -69.033  28.699 -36.457  1.00  0.00           H  
ATOM    717 HD13 LEU B  81     -67.434  28.137 -36.885  1.00  0.00           H  
ATOM    718 HD21 LEU B  81     -66.562  28.133 -38.893  1.00  0.00           H  
ATOM    719 HD22 LEU B  81     -67.889  27.395 -39.774  1.00  0.00           H  
ATOM    720 HD23 LEU B  81     -67.240  28.944 -40.284  1.00  0.00           H  
ATOM    721  N  AARG B  82     -72.912  28.290 -40.218  0.50 26.07           N  
ATOM    722  N  BARG B  82     -72.911  28.287 -40.220  0.50 26.25           N  
ATOM    723  CA AARG B  82     -74.099  27.455 -40.433  0.50 26.17           C  
ATOM    724  CA BARG B  82     -74.093  27.443 -40.412  0.50 26.48           C  
ATOM    725  C  AARG B  82     -74.151  26.956 -41.871  0.50 26.03           C  
ATOM    726  C  BARG B  82     -74.170  26.957 -41.858  0.50 26.20           C  
ATOM    727  O  AARG B  82     -74.073  27.752 -42.807  0.50 26.16           O  
ATOM    728  O  BARG B  82     -74.120  27.763 -42.787  0.50 26.34           O  
ATOM    729  CB AARG B  82     -75.390  28.218 -40.135  0.50 26.52           C  
ATOM    730  CB BARG B  82     -75.369  28.205 -40.055  0.50 27.02           C  
ATOM    731  CG AARG B  82     -75.889  28.082 -38.707  0.50 26.75           C  
ATOM    732  CG BARG B  82     -75.504  28.538 -38.577  0.50 27.45           C  
ATOM    733  CD AARG B  82     -77.354  27.659 -38.663  0.50 26.82           C  
ATOM    734  CD BARG B  82     -76.418  27.574 -37.836  0.50 27.76           C  
ATOM    735  NE AARG B  82     -78.200  28.456 -39.547  0.50 26.69           N  
ATOM    736  NE BARG B  82     -76.108  27.528 -36.409  0.50 27.80           N  
ATOM    737  CZ AARG B  82     -78.822  29.572 -39.180  0.50 26.90           C  
ATOM    738  CZ BARG B  82     -76.581  28.396 -35.521  0.50 28.07           C  
ATOM    739  NH1AARG B  82     -78.689  30.031 -37.941  0.50 27.02           N  
ATOM    740  NH1BARG B  82     -77.396  29.369 -35.908  0.50 28.24           N  
ATOM    741  NH2AARG B  82     -79.577  30.231 -40.051  0.50 26.61           N1+
ATOM    742  NH2BARG B  82     -76.245  28.287 -34.243  0.50 28.11           N1+
ATOM    743  H  AARG B  82     -73.062  29.246 -39.916  0.50  0.00           H  
ATOM    744  H  BARG B  82     -73.051  29.245 -39.934  0.50  0.00           H  
ATOM    745  HA AARG B  82     -74.014  26.601 -39.766  0.50  0.00           H  
ATOM    746  HA BARG B  82     -74.011  26.575 -39.757  0.50  0.00           H  
ATOM    747  HB3AARG B  82     -76.154  27.804 -40.794  0.50  0.00           H  
ATOM    748  HB3BARG B  82     -76.236  27.628 -40.376  0.50  0.00           H  
ATOM    749  HB2AARG B  82     -75.320  29.267 -40.428  0.50  0.00           H  
ATOM    750  HB2BARG B  82     -75.416  29.125 -40.638  0.50  0.00           H  
ATOM    751  HG3AARG B  82     -75.704  28.989 -38.130  0.50  0.00           H  
ATOM    752  HG3BARG B  82     -75.884  29.554 -38.468  0.50  0.00           H  
ATOM    753  HG2AARG B  82     -75.322  27.318 -38.189  0.50  0.00           H  
ATOM    754  HG2BARG B  82     -74.518  28.531 -38.113  0.50  0.00           H  
ATOM    755  HD2AARG B  82     -77.738  27.713 -37.645  0.50  0.00           H  
ATOM    756  HD2BARG B  82     -76.314  26.576 -38.262  0.50  0.00           H  
ATOM    757  HD3AARG B  82     -77.426  26.605 -38.933  0.50  0.00           H  
ATOM    758  HD3BARG B  82     -77.455  27.880 -37.972  0.50  0.00           H  
ATOM    759  HE AARG B  82     -78.275  28.143 -40.504  0.50  0.00           H  
ATOM    760  HE BARG B  82     -75.496  26.782 -36.110  0.50  0.00           H  
ATOM    761 HH11AARG B  82     -79.152  30.880 -37.652  0.50  0.00           H  
ATOM    762 HH11BARG B  82     -77.754  30.027 -35.231  0.50  0.00           H  
ATOM    763 HH12AARG B  82     -78.117  29.533 -37.276  0.50  0.00           H  
ATOM    764 HH12BARG B  82     -77.658  29.451 -36.880  0.50  0.00           H  
ATOM    765 HH21AARG B  82     -80.064  31.071 -39.773  0.50  0.00           H  
ATOM    766 HH21BARG B  82     -76.605  28.947 -33.568  0.50  0.00           H  
ATOM    767 HH22AARG B  82     -79.675  29.896 -40.998  0.50  0.00           H  
ATOM    768 HH22BARG B  82     -75.629  27.544 -33.944  0.50  0.00           H  
ATOM    769  N   GLY B  83     -74.255  25.637 -42.033  1.00 25.83           N  
ATOM    770  CA  GLY B  83     -74.309  25.006 -43.355  1.00 25.46           C  
ATOM    771  C   GLY B  83     -72.975  24.815 -44.066  1.00 25.33           C  
ATOM    772  O   GLY B  83     -72.936  24.168 -45.114  1.00 25.60           O  
ATOM    773  H   GLY B  83     -74.285  25.029 -41.223  1.00  0.00           H  
ATOM    774  HA2 GLY B  83     -74.978  25.565 -44.011  1.00  0.00           H  
ATOM    775  HA3 GLY B  83     -74.766  24.025 -43.227  1.00  0.00           H  
ATOM    776  N   LYS B  84     -71.882  25.320 -43.489  1.00 24.89           N  
ATOM    777  CA  LYS B  84     -70.602  25.440 -44.188  1.00 24.42           C  
ATOM    778  C   LYS B  84     -69.623  24.340 -43.795  1.00 22.58           C  
ATOM    779  O   LYS B  84     -69.870  23.572 -42.864  1.00 21.49           O  
ATOM    780  CB  LYS B  84     -69.979  26.816 -43.907  1.00 25.45           C  
ATOM    781  CG  LYS B  84     -70.841  28.019 -44.283  1.00 26.80           C  
ATOM    782  CD  LYS B  84     -71.289  28.010 -45.737  1.00 28.06           C  
ATOM    783  CE  LYS B  84     -72.145  29.222 -46.078  1.00 29.05           C  
ATOM    784  NZ  LYS B  84     -71.339  30.465 -46.209  1.00 29.84           N1+
ATOM    785  H   LYS B  84     -71.951  25.790 -42.596  1.00  0.00           H  
ATOM    786  HA  LYS B  84     -70.739  25.342 -45.266  1.00  0.00           H  
ATOM    787  HB3 LYS B  84     -69.037  26.905 -44.428  1.00  0.00           H  
ATOM    788  HB2 LYS B  84     -69.727  26.893 -42.849  1.00  0.00           H  
ATOM    789  HG2 LYS B  84     -70.251  28.916 -44.132  1.00  0.00           H  
ATOM    790  HG3 LYS B  84     -71.693  28.096 -43.612  1.00  0.00           H  
ATOM    791  HD3 LYS B  84     -71.885  27.121 -45.941  1.00  0.00           H  
ATOM    792  HD2 LYS B  84     -70.428  27.961 -46.402  1.00  0.00           H  
ATOM    793  HE2 LYS B  84     -72.930  29.366 -45.334  1.00  0.00           H  
ATOM    794  HE3 LYS B  84     -72.644  29.054 -47.033  1.00  0.00           H  
ATOM    795  HZ1 LYS B  84     -71.942  31.237 -46.455  1.00  0.00           H  
ATOM    796  HZ2 LYS B  84     -70.882  30.662 -45.330  1.00  0.00           H  
ATOM    797  HZ3 LYS B  84     -70.640  30.340 -46.928  1.00  0.00           H  
ATOM    798  N   THR B  85     -68.519  24.279 -44.539  1.00 21.41           N  
ATOM    799  CA  THR B  85     -67.448  23.315 -44.315  1.00 20.82           C  
ATOM    800  C   THR B  85     -66.270  24.000 -43.624  1.00 20.42           C  
ATOM    801  O   THR B  85     -65.966  25.162 -43.909  1.00 20.50           O  
ATOM    802  CB  THR B  85     -66.972  22.687 -45.633  1.00 20.61           C  
ATOM    803  OG1 THR B  85     -66.526  23.719 -46.514  1.00 21.10           O  
ATOM    804  CG2 THR B  85     -68.102  21.910 -46.307  1.00 20.71           C  
ATOM    805  H   THR B  85     -68.377  24.930 -45.306  1.00  0.00           H  
ATOM    806  HA  THR B  85     -67.833  22.511 -43.708  1.00  0.00           H  
ATOM    807  HB  THR B  85     -66.141  22.007 -45.437  1.00  0.00           H  
ATOM    808  HG1 THR B  85     -66.341  23.323 -47.370  1.00  0.00           H  
ATOM    809 HG21 THR B  85     -67.714  21.179 -47.012  1.00  0.00           H  
ATOM    810 HG22 THR B  85     -68.739  21.393 -45.597  1.00  0.00           H  
ATOM    811 HG23 THR B  85     -68.758  22.582 -46.861  1.00  0.00           H  
ATOM    812  N   VAL B  86     -65.616  23.276 -42.718  1.00 19.61           N  
ATOM    813  CA  VAL B  86     -64.577  23.847 -41.859  1.00 19.25           C  
ATOM    814  C   VAL B  86     -63.367  22.923 -41.801  1.00 18.89           C  
ATOM    815  O   VAL B  86     -63.523  21.711 -41.720  1.00 18.85           O  
ATOM    816  CB  VAL B  86     -65.103  24.066 -40.420  1.00 19.22           C  
ATOM    817  CG1 VAL B  86     -64.021  24.661 -39.522  1.00 19.47           C  
ATOM    818  CG2 VAL B  86     -66.345  24.948 -40.427  1.00 19.20           C  
ATOM    819  H   VAL B  86     -65.906  22.328 -42.514  1.00  0.00           H  
ATOM    820  HA  VAL B  86     -64.249  24.804 -42.253  1.00  0.00           H  
ATOM    821  HB  VAL B  86     -65.395  23.107 -39.994  1.00  0.00           H  
ATOM    822 HG11 VAL B  86     -64.442  24.987 -38.575  1.00  0.00           H  
ATOM    823 HG12 VAL B  86     -63.237  23.945 -39.276  1.00  0.00           H  
ATOM    824 HG13 VAL B  86     -63.554  25.535 -39.978  1.00  0.00           H  
ATOM    825 HG21 VAL B  86     -66.670  25.175 -39.412  1.00  0.00           H  
ATOM    826 HG22 VAL B  86     -66.157  25.895 -40.933  1.00  0.00           H  
ATOM    827 HG23 VAL B  86     -67.188  24.466 -40.921  1.00  0.00           H  
ATOM    828  N   LEU B  87     -62.171  23.506 -41.843  1.00 18.86           N  
ATOM    829  CA  LEU B  87     -60.924  22.782 -41.594  1.00 19.04           C  
ATOM    830  C   LEU B  87     -60.335  23.213 -40.240  1.00 19.25           C  
ATOM    831  O   LEU B  87     -59.991  24.377 -40.044  1.00 18.35           O  
ATOM    832  CB  LEU B  87     -59.928  23.027 -42.730  1.00 18.99           C  
ATOM    833  CG  LEU B  87     -58.485  22.570 -42.509  1.00 19.08           C  
ATOM    834  CD1 LEU B  87     -58.453  21.094 -42.169  1.00 19.28           C  
ATOM    835  CD2 LEU B  87     -57.635  22.861 -43.736  1.00 19.37           C  
ATOM    836  H   LEU B  87     -62.101  24.512 -41.936  1.00  0.00           H  
ATOM    837  HA  LEU B  87     -61.110  21.710 -41.553  1.00  0.00           H  
ATOM    838  HB3 LEU B  87     -59.916  24.092 -42.944  1.00  0.00           H  
ATOM    839  HB2 LEU B  87     -60.309  22.546 -43.629  1.00  0.00           H  
ATOM    840  HG  LEU B  87     -58.050  23.122 -41.679  1.00  0.00           H  
ATOM    841 HD11 LEU B  87     -57.654  20.564 -42.684  1.00  0.00           H  
ATOM    842 HD12 LEU B  87     -58.285  20.951 -41.101  1.00  0.00           H  
ATOM    843 HD13 LEU B  87     -59.374  20.576 -42.432  1.00  0.00           H  
ATOM    844 HD21 LEU B  87     -56.877  22.105 -43.941  1.00  0.00           H  
ATOM    845 HD22 LEU B  87     -58.237  22.965 -44.640  1.00  0.00           H  
ATOM    846 HD23 LEU B  87     -57.105  23.804 -43.602  1.00  0.00           H  
ATOM    847  N   ASP B  88     -60.233  22.261 -39.315  1.00 20.05           N  
ATOM    848  CA  ASP B  88     -59.626  22.487 -38.007  1.00 20.64           C  
ATOM    849  C   ASP B  88     -58.204  21.948 -38.066  1.00 20.12           C  
ATOM    850  O   ASP B  88     -57.989  20.739 -38.024  1.00 19.85           O  
ATOM    851  CB  ASP B  88     -60.446  21.801 -36.905  1.00 21.96           C  
ATOM    852  CG  ASP B  88     -59.840  21.965 -35.501  1.00 23.71           C  
ATOM    853  OD1 ASP B  88     -58.976  22.856 -35.267  1.00 24.46           O  
ATOM    854  OD2 ASP B  88     -60.253  21.184 -34.611  1.00 25.81           O1-
ATOM    855  H   ASP B  88     -60.515  21.311 -39.526  1.00  0.00           H  
ATOM    856  HA  ASP B  88     -59.619  23.546 -37.773  1.00  0.00           H  
ATOM    857  HB3 ASP B  88     -60.544  20.743 -37.124  1.00  0.00           H  
ATOM    858  HB2 ASP B  88     -61.451  22.224 -36.889  1.00  0.00           H  
ATOM    859  N   VAL B  89     -57.242  22.861 -38.159  1.00 19.97           N  
ATOM    860  CA  VAL B  89     -55.845  22.501 -38.322  1.00 20.05           C  
ATOM    861  C   VAL B  89     -55.251  22.249 -36.941  1.00 20.46           C  
ATOM    862  O   VAL B  89     -55.151  23.169 -36.128  1.00 20.79           O  
ATOM    863  CB  VAL B  89     -55.054  23.608 -39.045  1.00 20.08           C  
ATOM    864  CG1 VAL B  89     -53.602  23.182 -39.255  1.00 20.17           C  
ATOM    865  CG2 VAL B  89     -55.721  23.954 -40.371  1.00 20.07           C  
ATOM    866  H   VAL B  89     -57.470  23.846 -38.128  1.00  0.00           H  
ATOM    867  HA  VAL B  89     -55.768  21.590 -38.922  1.00  0.00           H  
ATOM    868  HB  VAL B  89     -55.039  24.511 -38.443  1.00  0.00           H  
ATOM    869 HG11 VAL B  89     -53.068  23.913 -39.863  1.00  0.00           H  
ATOM    870 HG12 VAL B  89     -53.052  23.100 -38.317  1.00  0.00           H  
ATOM    871 HG13 VAL B  89     -53.540  22.221 -39.764  1.00  0.00           H  
ATOM    872 HG21 VAL B  89     -55.142  24.697 -40.920  1.00  0.00           H  
ATOM    873 HG22 VAL B  89     -55.814  23.074 -41.007  1.00  0.00           H  
ATOM    874 HG23 VAL B  89     -56.715  24.373 -40.226  1.00  0.00           H  
ATOM    875  N   GLY B  90     -54.866  21.000 -36.684  1.00 20.61           N  
ATOM    876  CA  GLY B  90     -54.353  20.594 -35.385  1.00 20.51           C  
ATOM    877  C   GLY B  90     -55.466  20.483 -34.366  1.00 20.50           C  
ATOM    878  O   GLY B  90     -55.513  21.252 -33.398  1.00 21.10           O  
ATOM    879  H   GLY B  90     -55.012  20.268 -37.367  1.00  0.00           H  
ATOM    880  HA2 GLY B  90     -53.590  21.289 -35.034  1.00  0.00           H  
ATOM    881  HA3 GLY B  90     -53.863  19.625 -35.485  1.00  0.00           H  
ATOM    882  N   ALA B  91     -56.357  19.520 -34.581  1.00 19.91           N  
ATOM    883  CA  ALA B  91     -57.561  19.374 -33.761  1.00 19.69           C  
ATOM    884  C   ALA B  91     -57.328  18.872 -32.338  1.00 19.43           C  
ATOM    885  O   ALA B  91     -58.205  19.036 -31.483  1.00 20.01           O  
ATOM    886  CB  ALA B  91     -58.555  18.468 -34.456  1.00 19.82           C  
ATOM    887  H   ALA B  91     -56.270  18.918 -35.389  1.00  0.00           H  
ATOM    888  HA  ALA B  91     -58.015  20.361 -33.670  1.00  0.00           H  
ATOM    889  HB1 ALA B  91     -59.507  18.434 -33.927  1.00  0.00           H  
ATOM    890  HB2 ALA B  91     -58.753  18.847 -35.459  1.00  0.00           H  
ATOM    891  HB3 ALA B  91     -58.179  17.448 -34.553  1.00  0.00           H  
ATOM    892  N   GLY B  92     -56.183  18.246 -32.084  1.00 18.71           N  
ATOM    893  CA  GLY B  92     -55.864  17.742 -30.757  1.00 18.78           C  
ATOM    894  C   GLY B  92     -56.891  16.729 -30.295  1.00 19.08           C  
ATOM    895  O   GLY B  92     -57.164  15.763 -30.994  1.00 19.03           O  
ATOM    896  H   GLY B  92     -55.480  18.128 -32.806  1.00  0.00           H  
ATOM    897  HA2 GLY B  92     -55.788  18.575 -30.056  1.00  0.00           H  
ATOM    898  HA3 GLY B  92     -54.885  17.267 -30.791  1.00  0.00           H  
ATOM    899  N   THR B  93     -57.493  16.985 -29.137  1.00 19.72           N  
ATOM    900  CA  THR B  93     -58.565  16.145 -28.604  1.00 19.68           C  
ATOM    901  C   THR B  93     -59.910  16.375 -29.309  1.00 20.06           C  
ATOM    902  O   THR B  93     -60.885  15.680 -29.006  1.00 20.00           O  
ATOM    903  CB  THR B  93     -58.764  16.398 -27.102  1.00 19.44           C  
ATOM    904  OG1 THR B  93     -59.052  17.782 -26.895  1.00 19.67           O  
ATOM    905  CG2 THR B  93     -57.522  16.024 -26.331  1.00 19.35           C  
ATOM    906  H   THR B  93     -57.259  17.807 -28.600  1.00  0.00           H  
ATOM    907  HA  THR B  93     -58.302  15.094 -28.743  1.00  0.00           H  
ATOM    908  HB  THR B  93     -59.599  15.810 -26.716  1.00  0.00           H  
ATOM    909  HG1 THR B  93     -59.121  17.939 -25.950  1.00  0.00           H  
ATOM    910 HG21 THR B  93     -57.665  16.181 -25.261  1.00  0.00           H  
ATOM    911 HG22 THR B  93     -57.275  14.971 -26.473  1.00  0.00           H  
ATOM    912 HG23 THR B  93     -56.656  16.609 -26.636  1.00  0.00           H  
ATOM    913  N   GLY B  94     -59.971  17.362 -30.211  1.00 20.24           N  
ATOM    914  CA  GLY B  94     -61.125  17.580 -31.086  1.00 20.41           C  
ATOM    915  C   GLY B  94     -62.141  18.599 -30.582  1.00 20.79           C  
ATOM    916  O   GLY B  94     -63.227  18.728 -31.164  1.00 20.72           O  
ATOM    917  H   GLY B  94     -59.144  17.914 -30.407  1.00  0.00           H  
ATOM    918  HA2 GLY B  94     -61.639  16.640 -31.296  1.00  0.00           H  
ATOM    919  HA3 GLY B  94     -60.752  17.934 -32.046  1.00  0.00           H  
ATOM    920  N   ILE B  95     -61.789  19.336 -29.524  1.00 20.85           N  
ATOM    921  CA  ILE B  95     -62.723  20.253 -28.866  1.00 21.02           C  
ATOM    922  C   ILE B  95     -63.179  21.407 -29.774  1.00 21.04           C  
ATOM    923  O   ILE B  95     -64.369  21.748 -29.789  1.00 20.84           O  
ATOM    924  CB  ILE B  95     -62.167  20.775 -27.510  1.00 21.24           C  
ATOM    925  CG1 ILE B  95     -63.262  21.480 -26.712  1.00 21.57           C  
ATOM    926  CG2 ILE B  95     -60.978  21.711 -27.692  1.00 21.62           C  
ATOM    927  CD1 ILE B  95     -62.877  21.765 -25.277  1.00 22.13           C  
ATOM    928  H   ILE B  95     -60.886  19.205 -29.092  1.00  0.00           H  
ATOM    929  HA  ILE B  95     -63.615  19.664 -28.641  1.00  0.00           H  
ATOM    930  HB  ILE B  95     -61.827  19.917 -26.936  1.00  0.00           H  
ATOM    931 HG13 ILE B  95     -64.166  20.869 -26.705  1.00  0.00           H  
ATOM    932 HG12 ILE B  95     -63.541  22.419 -27.190  1.00  0.00           H  
ATOM    933 HG21 ILE B  95     -60.485  21.904 -26.739  1.00  0.00           H  
ATOM    934 HG22 ILE B  95     -60.223  21.279 -28.350  1.00  0.00           H  
ATOM    935 HG23 ILE B  95     -61.266  22.679 -28.100  1.00  0.00           H  
ATOM    936 HD11 ILE B  95     -63.757  22.014 -24.683  1.00  0.00           H  
ATOM    937 HD12 ILE B  95     -62.400  20.904 -24.808  1.00  0.00           H  
ATOM    938 HD13 ILE B  95     -62.191  22.609 -25.209  1.00  0.00           H  
ATOM    939  N   LEU B  96     -62.251  21.983 -30.537  1.00 21.03           N  
ATOM    940  CA  LEU B  96     -62.574  23.106 -31.424  1.00 21.16           C  
ATOM    941  C   LEU B  96     -63.444  22.682 -32.608  1.00 20.87           C  
ATOM    942  O   LEU B  96     -64.294  23.450 -33.067  1.00 20.54           O  
ATOM    943  CB  LEU B  96     -61.302  23.777 -31.941  1.00 21.74           C  
ATOM    944  CG  LEU B  96     -60.345  24.372 -30.905  1.00 22.06           C  
ATOM    945  CD1 LEU B  96     -59.205  25.074 -31.624  1.00 22.25           C  
ATOM    946  CD2 LEU B  96     -61.046  25.329 -29.958  1.00 22.20           C  
ATOM    947  H   LEU B  96     -61.292  21.668 -30.514  1.00  0.00           H  
ATOM    948  HA  LEU B  96     -63.148  23.840 -30.857  1.00  0.00           H  
ATOM    949  HB3 LEU B  96     -61.597  24.576 -32.626  1.00  0.00           H  
ATOM    950  HB2 LEU B  96     -60.747  23.062 -32.551  1.00  0.00           H  
ATOM    951  HG  LEU B  96     -59.922  23.559 -30.314  1.00  0.00           H  
ATOM    952 HD11 LEU B  96     -58.244  24.671 -31.302  1.00  0.00           H  
ATOM    953 HD12 LEU B  96     -59.248  24.949 -32.707  1.00  0.00           H  
ATOM    954 HD13 LEU B  96     -59.180  26.148 -31.438  1.00  0.00           H  
ATOM    955 HD21 LEU B  96     -60.364  26.068 -29.537  1.00  0.00           H  
ATOM    956 HD22 LEU B  96     -61.849  25.865 -30.463  1.00  0.00           H  
ATOM    957 HD23 LEU B  96     -61.487  24.795 -29.117  1.00  0.00           H  
ATOM    958  N   SER B  97     -63.226  21.466 -33.102  1.00 20.86           N  
ATOM    959  CA  SER B  97     -64.066  20.900 -34.168  1.00 20.79           C  
ATOM    960  C   SER B  97     -65.522  20.729 -33.733  1.00 20.26           C  
ATOM    961  O   SER B  97     -66.434  20.950 -34.530  1.00 20.01           O  
ATOM    962  CB  SER B  97     -63.500  19.559 -34.648  1.00 20.82           C  
ATOM    963  OG  SER B  97     -62.228  19.744 -35.252  1.00 20.83           O  
ATOM    964  H   SER B  97     -62.504  20.875 -32.716  1.00  0.00           H  
ATOM    965  HA  SER B  97     -64.053  21.600 -35.006  1.00  0.00           H  
ATOM    966  HB3 SER B  97     -64.159  19.105 -35.389  1.00  0.00           H  
ATOM    967  HB2 SER B  97     -63.406  18.847 -33.828  1.00  0.00           H  
ATOM    968  HG  SER B  97     -61.637  20.262 -34.685  1.00  0.00           H  
ATOM    969  N   ILE B  98     -65.725  20.346 -32.473  1.00 19.88           N  
ATOM    970  CA  ILE B  98     -67.071  20.177 -31.914  1.00 19.88           C  
ATOM    971  C   ILE B  98     -67.774  21.529 -31.729  1.00 20.01           C  
ATOM    972  O   ILE B  98     -68.977  21.629 -31.981  1.00 20.31           O  
ATOM    973  CB  ILE B  98     -67.050  19.320 -30.619  1.00 19.51           C  
ATOM    974  CG1 ILE B  98     -66.637  17.892 -30.992  1.00 19.76           C  
ATOM    975  CG2 ILE B  98     -68.413  19.299 -29.935  1.00 19.31           C  
ATOM    976  CD1 ILE B  98     -66.435  16.948 -29.832  1.00 19.96           C  
ATOM    977  H   ILE B  98     -64.943  20.170 -31.856  1.00  0.00           H  
ATOM    978  HA  ILE B  98     -67.664  19.628 -32.650  1.00  0.00           H  
ATOM    979  HB  ILE B  98     -66.313  19.728 -29.926  1.00  0.00           H  
ATOM    980 HG13 ILE B  98     -65.712  17.902 -31.567  1.00  0.00           H  
ATOM    981 HG12 ILE B  98     -67.383  17.461 -31.661  1.00  0.00           H  
ATOM    982 HG21 ILE B  98     -68.431  18.631 -29.076  1.00  0.00           H  
ATOM    983 HG22 ILE B  98     -68.692  20.280 -29.554  1.00  0.00           H  
ATOM    984 HG23 ILE B  98     -69.198  18.975 -30.617  1.00  0.00           H  
ATOM    985 HD11 ILE B  98     -66.010  16.021 -30.214  1.00  0.00           H  
ATOM    986 HD12 ILE B  98     -65.742  17.357 -29.097  1.00  0.00           H  
ATOM    987 HD13 ILE B  98     -67.369  16.687 -29.334  1.00  0.00           H  
ATOM    988  N   PHE B  99     -67.029  22.558 -31.316  1.00 19.92           N  
ATOM    989  CA  PHE B  99     -67.555  23.928 -31.283  1.00 20.03           C  
ATOM    990  C   PHE B  99     -68.082  24.369 -32.645  1.00 20.32           C  
ATOM    991  O   PHE B  99     -69.136  25.003 -32.729  1.00 20.20           O  
ATOM    992  CB  PHE B  99     -66.494  24.943 -30.818  1.00 19.95           C  
ATOM    993  CG  PHE B  99     -66.084  24.821 -29.364  1.00 19.97           C  
ATOM    994  CD1 PHE B  99     -66.939  24.302 -28.383  1.00 20.07           C  
ATOM    995  CD2 PHE B  99     -64.839  25.293 -28.967  1.00 19.86           C  
ATOM    996  CE1 PHE B  99     -66.531  24.224 -27.058  1.00 20.22           C  
ATOM    997  CE2 PHE B  99     -64.430  25.221 -27.645  1.00 20.10           C  
ATOM    998  CZ  PHE B  99     -65.276  24.685 -26.688  1.00 20.34           C  
ATOM    999  H   PHE B  99     -66.052  22.430 -31.087  1.00  0.00           H  
ATOM   1000  HA  PHE B  99     -68.424  23.953 -30.626  1.00  0.00           H  
ATOM   1001  HB3 PHE B  99     -66.862  25.961 -30.959  1.00  0.00           H  
ATOM   1002  HB2 PHE B  99     -65.601  24.849 -31.431  1.00  0.00           H  
ATOM   1003  HD1 PHE B  99     -67.928  23.944 -28.616  1.00  0.00           H  
ATOM   1004  HD2 PHE B  99     -64.168  25.721 -29.696  1.00  0.00           H  
ATOM   1005  HE1 PHE B  99     -67.195  23.810 -26.314  1.00  0.00           H  
ATOM   1006  HE2 PHE B  99     -63.455  25.589 -27.359  1.00  0.00           H  
ATOM   1007  HZ  PHE B  99     -64.957  24.630 -25.658  1.00  0.00           H  
ATOM   1008  N   CYS B 100     -67.349  24.030 -33.703  1.00 20.93           N  
ATOM   1009  CA  CYS B 100     -67.769  24.339 -35.072  1.00 21.31           C  
ATOM   1010  C   CYS B 100     -69.059  23.625 -35.477  1.00 21.29           C  
ATOM   1011  O   CYS B 100     -69.942  24.247 -36.074  1.00 21.62           O  
ATOM   1012  CB  CYS B 100     -66.640  24.043 -36.061  1.00 21.76           C  
ATOM   1013  SG  CYS B 100     -65.230  25.169 -35.863  1.00 23.18           S  
ATOM   1014  H   CYS B 100     -66.475  23.534 -33.587  1.00  0.00           H  
ATOM   1015  HA  CYS B 100     -67.976  25.410 -35.125  1.00  0.00           H  
ATOM   1016  HB3 CYS B 100     -66.997  24.147 -37.087  1.00  0.00           H  
ATOM   1017  HB2 CYS B 100     -66.280  23.021 -35.963  1.00  0.00           H  
ATOM   1018  HG  CYS B 100     -64.461  24.599 -36.795  1.00  0.00           H  
ATOM   1019  N   ALA B 101     -69.175  22.341 -35.126  1.00 21.29           N  
ATOM   1020  CA  ALA B 101     -70.401  21.563 -35.369  1.00 21.14           C  
ATOM   1021  C   ALA B 101     -71.590  22.095 -34.564  1.00 21.50           C  
ATOM   1022  O   ALA B 101     -72.692  22.221 -35.098  1.00 21.59           O  
ATOM   1023  CB  ALA B 101     -70.178  20.094 -35.058  1.00 21.05           C  
ATOM   1024  H   ALA B 101     -68.420  21.874 -34.641  1.00  0.00           H  
ATOM   1025  HA  ALA B 101     -70.649  21.646 -36.430  1.00  0.00           H  
ATOM   1026  HB1 ALA B 101     -71.071  19.502 -35.263  1.00  0.00           H  
ATOM   1027  HB2 ALA B 101     -69.373  19.689 -35.672  1.00  0.00           H  
ATOM   1028  HB3 ALA B 101     -69.905  19.935 -34.014  1.00  0.00           H  
ATOM   1029  N   GLN B 102     -71.361  22.426 -33.294  1.00 21.66           N  
ATOM   1030  CA  GLN B 102     -72.402  23.019 -32.444  1.00 21.85           C  
ATOM   1031  C   GLN B 102     -72.890  24.387 -32.952  1.00 22.07           C  
ATOM   1032  O   GLN B 102     -74.021  24.777 -32.666  1.00 22.42           O  
ATOM   1033  CB  GLN B 102     -71.915  23.139 -30.995  1.00 22.11           C  
ATOM   1034  CG  GLN B 102     -71.793  21.810 -30.267  1.00 22.13           C  
ATOM   1035  CD  GLN B 102     -71.116  21.920 -28.907  1.00 22.48           C  
ATOM   1036  OE1 GLN B 102     -70.458  22.914 -28.594  1.00 22.66           O  
ATOM   1037  NE2 GLN B 102     -71.277  20.888 -28.089  1.00 22.58           N  
ATOM   1038  H   GLN B 102     -70.445  22.294 -32.881  1.00  0.00           H  
ATOM   1039  HA  GLN B 102     -73.265  22.351 -32.455  1.00  0.00           H  
ATOM   1040  HB3 GLN B 102     -72.588  23.781 -30.423  1.00  0.00           H  
ATOM   1041  HB2 GLN B 102     -70.951  23.652 -31.004  1.00  0.00           H  
ATOM   1042  HG3 GLN B 102     -71.226  21.095 -30.863  1.00  0.00           H  
ATOM   1043  HG2 GLN B 102     -72.786  21.378 -30.138  1.00  0.00           H  
ATOM   1044 HE21 GLN B 102     -70.884  20.904 -27.155  1.00  0.00           H  
ATOM   1045 HE22 GLN B 102     -71.819  20.087 -28.376  1.00  0.00           H  
ATOM   1046  N   ALA B 103     -72.040  25.103 -33.697  1.00 22.07           N  
ATOM   1047  CA  ALA B 103     -72.431  26.340 -34.387  1.00 21.87           C  
ATOM   1048  C   ALA B 103     -72.990  26.115 -35.802  1.00 22.29           C  
ATOM   1049  O   ALA B 103     -73.067  27.064 -36.584  1.00 22.99           O  
ATOM   1050  CB  ALA B 103     -71.255  27.305 -34.437  1.00 21.81           C  
ATOM   1051  H   ALA B 103     -71.104  24.762 -33.869  1.00  0.00           H  
ATOM   1052  HA  ALA B 103     -73.217  26.842 -33.820  1.00  0.00           H  
ATOM   1053  HB1 ALA B 103     -71.531  28.271 -34.863  1.00  0.00           H  
ATOM   1054  HB2 ALA B 103     -70.875  27.501 -33.434  1.00  0.00           H  
ATOM   1055  HB3 ALA B 103     -70.429  26.903 -35.025  1.00  0.00           H  
ATOM   1056  N   GLY B 104     -73.368  24.878 -36.134  1.00 22.30           N  
ATOM   1057  CA  GLY B 104     -74.131  24.577 -37.344  1.00 22.15           C  
ATOM   1058  C   GLY B 104     -73.381  24.148 -38.594  1.00 22.26           C  
ATOM   1059  O   GLY B 104     -74.003  23.983 -39.641  1.00 22.36           O  
ATOM   1060  H   GLY B 104     -73.233  24.125 -35.473  1.00  0.00           H  
ATOM   1061  HA2 GLY B 104     -74.808  25.388 -37.591  1.00  0.00           H  
ATOM   1062  HA3 GLY B 104     -74.788  23.748 -37.083  1.00  0.00           H  
ATOM   1063  N   ALA B 105     -72.067  23.953 -38.510  1.00 22.41           N  
ATOM   1064  CA  ALA B 105     -71.291  23.561 -39.686  1.00 22.40           C  
ATOM   1065  C   ALA B 105     -71.742  22.189 -40.150  1.00 22.94           C  
ATOM   1066  O   ALA B 105     -71.966  21.305 -39.327  1.00 23.52           O  
ATOM   1067  CB  ALA B 105     -69.806  23.561 -39.380  1.00 22.40           C  
ATOM   1068  H   ALA B 105     -71.567  24.099 -37.643  1.00  0.00           H  
ATOM   1069  HA  ALA B 105     -71.477  24.263 -40.496  1.00  0.00           H  
ATOM   1070  HB1 ALA B 105     -69.220  23.243 -40.243  1.00  0.00           H  
ATOM   1071  HB2 ALA B 105     -69.465  24.560 -39.104  1.00  0.00           H  
ATOM   1072  HB3 ALA B 105     -69.565  22.889 -38.555  1.00  0.00           H  
ATOM   1073  N   ARG B 106     -71.904  22.029 -41.461  1.00 23.49           N  
ATOM   1074  CA  ARG B 106     -72.370  20.769 -42.027  1.00 24.32           C  
ATOM   1075  C   ARG B 106     -71.265  19.711 -42.083  1.00 24.24           C  
ATOM   1076  O   ARG B 106     -71.551  18.511 -42.007  1.00 24.39           O  
ATOM   1077  CB  ARG B 106     -73.012  20.985 -43.410  1.00 25.30           C  
ATOM   1078  CG  ARG B 106     -72.085  21.015 -44.623  1.00 25.66           C  
ATOM   1079  CD  ARG B 106     -72.905  20.896 -45.901  1.00 26.00           C  
ATOM   1080  NE  ARG B 106     -72.088  20.880 -47.115  1.00 25.97           N  
ATOM   1081  CZ  ARG B 106     -71.531  21.948 -47.688  1.00 26.36           C  
ATOM   1082  NH1 ARG B 106     -70.820  21.801 -48.803  1.00 26.58           N  
ATOM   1083  NH2 ARG B 106     -71.666  23.166 -47.166  1.00 27.14           N1+
ATOM   1084  H   ARG B 106     -71.679  22.776 -42.104  1.00  0.00           H  
ATOM   1085  HA  ARG B 106     -73.155  20.369 -41.381  1.00  0.00           H  
ATOM   1086  HB2 ARG B 106     -73.636  21.878 -43.392  1.00  0.00           H  
ATOM   1087  HB3 ARG B 106     -73.708  20.157 -43.556  1.00  0.00           H  
ATOM   1088  HG3 ARG B 106     -71.453  20.128 -44.623  1.00  0.00           H  
ATOM   1089  HG2 ARG B 106     -71.407  21.868 -44.631  1.00  0.00           H  
ATOM   1090  HD3 ARG B 106     -73.721  21.617 -45.953  1.00  0.00           H  
ATOM   1091  HD2 ARG B 106     -73.377  19.913 -45.896  1.00  0.00           H  
ATOM   1092  HE  ARG B 106     -71.925  19.972 -47.527  1.00  0.00           H  
ATOM   1093 HH11 ARG B 106     -70.674  20.885 -49.202  1.00  0.00           H  
ATOM   1094 HH12 ARG B 106     -70.403  22.602 -49.252  1.00  0.00           H  
ATOM   1095 HH21 ARG B 106     -71.216  23.958 -47.600  1.00  0.00           H  
ATOM   1096 HH22 ARG B 106     -72.217  23.320 -46.325  1.00  0.00           H  
ATOM   1097  N   ARG B 107     -70.019  20.161 -42.224  1.00 24.03           N  
ATOM   1098  CA  ARG B 107     -68.862  19.267 -42.291  1.00 24.08           C  
ATOM   1099  C   ARG B 107     -67.632  19.932 -41.676  1.00 22.72           C  
ATOM   1100  O   ARG B 107     -67.311  21.074 -42.019  1.00 22.19           O  
ATOM   1101  CB  ARG B 107     -68.583  18.892 -43.748  1.00 25.36           C  
ATOM   1102  CG  ARG B 107     -67.393  17.971 -43.994  1.00 27.03           C  
ATOM   1103  CD  ARG B 107     -67.430  16.687 -43.170  1.00 28.49           C  
ATOM   1104  NE  ARG B 107     -68.713  15.977 -43.262  1.00 30.07           N  
ATOM   1105  CZ  ARG B 107     -69.117  15.223 -44.291  1.00 30.72           C  
ATOM   1106  NH1 ARG B 107     -68.354  15.050 -45.373  1.00 30.64           N  
ATOM   1107  NH2 ARG B 107     -70.313  14.639 -44.239  1.00 31.46           N1+
ATOM   1108  H   ARG B 107     -69.832  21.153 -42.273  1.00  0.00           H  
ATOM   1109  HA  ARG B 107     -69.089  18.362 -41.738  1.00  0.00           H  
ATOM   1110  HB3 ARG B 107     -68.410  19.798 -44.315  1.00  0.00           H  
ATOM   1111  HB2 ARG B 107     -69.475  18.438 -44.180  1.00  0.00           H  
ATOM   1112  HG2 ARG B 107     -66.488  18.511 -43.715  1.00  0.00           H  
ATOM   1113  HG3 ARG B 107     -67.275  17.750 -45.055  1.00  0.00           H  
ATOM   1114  HD2 ARG B 107     -67.135  16.877 -42.141  1.00  0.00           H  
ATOM   1115  HD3 ARG B 107     -66.676  15.999 -43.553  1.00  0.00           H  
ATOM   1116  HE  ARG B 107     -69.338  16.089 -42.476  1.00  0.00           H  
ATOM   1117 HH11 ARG B 107     -68.668  14.474 -46.139  1.00  0.00           H  
ATOM   1118 HH12 ARG B 107     -67.450  15.496 -45.430  1.00  0.00           H  
ATOM   1119 HH21 ARG B 107     -70.644  14.074 -45.006  1.00  0.00           H  
ATOM   1120 HH22 ARG B 107     -70.868  14.696 -43.395  1.00  0.00           H  
ATOM   1121  N   VAL B 108     -66.958  19.220 -40.768  1.00 20.93           N  
ATOM   1122  CA  VAL B 108     -65.703  19.681 -40.182  1.00 19.96           C  
ATOM   1123  C   VAL B 108     -64.614  18.635 -40.399  1.00 19.54           C  
ATOM   1124  O   VAL B 108     -64.761  17.488 -39.994  1.00 19.75           O  
ATOM   1125  CB  VAL B 108     -65.849  19.968 -38.673  1.00 19.77           C  
ATOM   1126  CG1 VAL B 108     -64.577  20.595 -38.123  1.00 19.85           C  
ATOM   1127  CG2 VAL B 108     -67.039  20.884 -38.416  1.00 19.78           C  
ATOM   1128  H   VAL B 108     -67.287  18.305 -40.484  1.00  0.00           H  
ATOM   1129  HA  VAL B 108     -65.386  20.607 -40.653  1.00  0.00           H  
ATOM   1130  HB  VAL B 108     -66.021  19.036 -38.137  1.00  0.00           H  
ATOM   1131 HG11 VAL B 108     -64.723  20.917 -37.094  1.00  0.00           H  
ATOM   1132 HG12 VAL B 108     -63.739  19.897 -38.115  1.00  0.00           H  
ATOM   1133 HG13 VAL B 108     -64.273  21.472 -38.695  1.00  0.00           H  
ATOM   1134 HG21 VAL B 108     -67.099  21.159 -37.363  1.00  0.00           H  
ATOM   1135 HG22 VAL B 108     -66.979  21.805 -38.994  1.00  0.00           H  
ATOM   1136 HG23 VAL B 108     -67.986  20.401 -38.658  1.00  0.00           H  
ATOM   1137  N   TYR B 109     -63.523  19.039 -41.040  1.00 19.26           N  
ATOM   1138  CA  TYR B 109     -62.354  18.184 -41.211  1.00 19.04           C  
ATOM   1139  C   TYR B 109     -61.341  18.513 -40.129  1.00 18.57           C  
ATOM   1140  O   TYR B 109     -60.735  19.585 -40.148  1.00 19.10           O  
ATOM   1141  CB  TYR B 109     -61.735  18.395 -42.585  1.00 19.56           C  
ATOM   1142  CG  TYR B 109     -62.667  18.034 -43.716  1.00 20.17           C  
ATOM   1143  CD1 TYR B 109     -63.014  16.706 -43.961  1.00 20.57           C  
ATOM   1144  CD2 TYR B 109     -63.209  19.020 -44.539  1.00 20.57           C  
ATOM   1145  CE1 TYR B 109     -63.875  16.368 -44.996  1.00 21.09           C  
ATOM   1146  CE2 TYR B 109     -64.065  18.697 -45.575  1.00 21.03           C  
ATOM   1147  CZ  TYR B 109     -64.394  17.371 -45.802  1.00 21.37           C  
ATOM   1148  OH  TYR B 109     -65.238  17.057 -46.835  1.00 22.19           O  
ATOM   1149  H   TYR B 109     -63.442  19.998 -41.359  1.00  0.00           H  
ATOM   1150  HA  TYR B 109     -62.621  17.128 -41.138  1.00  0.00           H  
ATOM   1151  HB3 TYR B 109     -60.834  17.788 -42.686  1.00  0.00           H  
ATOM   1152  HB2 TYR B 109     -61.419  19.432 -42.710  1.00  0.00           H  
ATOM   1153  HD1 TYR B 109     -62.608  15.923 -43.337  1.00  0.00           H  
ATOM   1154  HD2 TYR B 109     -62.961  20.058 -44.369  1.00  0.00           H  
ATOM   1155  HE1 TYR B 109     -64.132  15.334 -45.174  1.00  0.00           H  
ATOM   1156  HE2 TYR B 109     -64.471  19.478 -46.202  1.00  0.00           H  
ATOM   1157  HH  TYR B 109     -65.645  17.820 -47.274  1.00  0.00           H  
ATOM   1158  N   ALA B 110     -61.176  17.595 -39.182  1.00 17.60           N  
ATOM   1159  CA  ALA B 110     -60.290  17.784 -38.044  1.00 17.08           C  
ATOM   1160  C   ALA B 110     -58.959  17.090 -38.311  1.00 16.88           C  
ATOM   1161  O   ALA B 110     -58.830  15.884 -38.107  1.00 16.80           O  
ATOM   1162  CB  ALA B 110     -60.948  17.227 -36.796  1.00 17.07           C  
ATOM   1163  H   ALA B 110     -61.685  16.720 -39.223  1.00  0.00           H  
ATOM   1164  HA  ALA B 110     -60.090  18.837 -37.868  1.00  0.00           H  
ATOM   1165  HB1 ALA B 110     -60.361  17.368 -35.897  1.00  0.00           H  
ATOM   1166  HB2 ALA B 110     -61.921  17.688 -36.641  1.00  0.00           H  
ATOM   1167  HB3 ALA B 110     -61.144  16.162 -36.885  1.00  0.00           H  
ATOM   1168  N   VAL B 111     -57.973  17.851 -38.776  1.00 16.46           N  
ATOM   1169  CA  VAL B 111     -56.675  17.288 -39.145  1.00 16.34           C  
ATOM   1170  C   VAL B 111     -55.722  17.367 -37.960  1.00 16.35           C  
ATOM   1171  O   VAL B 111     -55.572  18.431 -37.365  1.00 16.04           O  
ATOM   1172  CB  VAL B 111     -56.059  18.017 -40.357  1.00 16.48           C  
ATOM   1173  CG1 VAL B 111     -54.758  17.342 -40.788  1.00 16.53           C  
ATOM   1174  CG2 VAL B 111     -57.046  18.048 -41.518  1.00 16.48           C  
ATOM   1175  H   VAL B 111     -58.094  18.849 -38.885  1.00  0.00           H  
ATOM   1176  HA  VAL B 111     -56.802  16.249 -39.441  1.00  0.00           H  
ATOM   1177  HB  VAL B 111     -55.836  19.052 -40.090  1.00  0.00           H  
ATOM   1178 HG11 VAL B 111     -54.400  17.762 -41.726  1.00  0.00           H  
ATOM   1179 HG12 VAL B 111     -53.957  17.477 -40.061  1.00  0.00           H  
ATOM   1180 HG13 VAL B 111     -54.892  16.271 -40.947  1.00  0.00           H  
ATOM   1181 HG21 VAL B 111     -56.611  18.529 -42.393  1.00  0.00           H  
ATOM   1182 HG22 VAL B 111     -57.332  17.039 -41.809  1.00  0.00           H  
ATOM   1183 HG23 VAL B 111     -57.962  18.580 -41.269  1.00  0.00           H  
ATOM   1184  N   GLU B 112     -55.080  16.240 -37.633  1.00 16.39           N  
ATOM   1185  CA  GLU B 112     -54.191  16.138 -36.466  1.00 16.41           C  
ATOM   1186  C   GLU B 112     -53.004  15.230 -36.778  1.00 16.40           C  
ATOM   1187  O   GLU B 112     -53.187  14.124 -37.265  1.00 17.12           O  
ATOM   1188  CB  GLU B 112     -54.979  15.611 -35.249  1.00 16.35           C  
ATOM   1189  CG  GLU B 112     -54.164  15.317 -33.983  1.00 16.38           C  
ATOM   1190  CD  GLU B 112     -53.268  16.470 -33.536  1.00 16.31           C  
ATOM   1191  OE1 GLU B 112     -53.784  17.594 -33.368  1.00 16.07           O  
ATOM   1192  OE2 GLU B 112     -52.047  16.251 -33.342  1.00 16.06           O1-
ATOM   1193  H   GLU B 112     -55.226  15.392 -38.167  1.00  0.00           H  
ATOM   1194  HA  GLU B 112     -53.789  17.125 -36.228  1.00  0.00           H  
ATOM   1195  HB3 GLU B 112     -55.522  14.708 -35.532  1.00  0.00           H  
ATOM   1196  HB2 GLU B 112     -55.751  16.340 -34.995  1.00  0.00           H  
ATOM   1197  HG2 GLU B 112     -53.552  14.425 -34.121  1.00  0.00           H  
ATOM   1198  HG3 GLU B 112     -54.854  15.085 -33.173  1.00  0.00           H  
ATOM   1199  N   ALA B 113     -51.796  15.696 -36.475  1.00 16.46           N  
ATOM   1200  CA  ALA B 113     -50.553  14.988 -36.842  1.00 16.37           C  
ATOM   1201  C   ALA B 113     -50.040  13.987 -35.808  1.00 16.01           C  
ATOM   1202  O   ALA B 113     -49.314  13.071 -36.184  1.00 16.24           O  
ATOM   1203  CB  ALA B 113     -49.452  15.991 -37.169  1.00 16.40           C  
ATOM   1204  H   ALA B 113     -51.695  16.593 -36.023  1.00  0.00           H  
ATOM   1205  HA  ALA B 113     -50.730  14.414 -37.750  1.00  0.00           H  
ATOM   1206  HB1 ALA B 113     -48.539  15.496 -37.501  1.00  0.00           H  
ATOM   1207  HB2 ALA B 113     -49.766  16.669 -37.960  1.00  0.00           H  
ATOM   1208  HB3 ALA B 113     -49.220  16.599 -36.296  1.00  0.00           H  
ATOM   1209  N   SER B 114     -50.373  14.165 -34.528  1.00 15.59           N  
ATOM   1210  CA  SER B 114     -49.936  13.231 -33.480  1.00 15.50           C  
ATOM   1211  C   SER B 114     -50.918  12.067 -33.299  1.00 15.27           C  
ATOM   1212  O   SER B 114     -51.958  12.026 -33.942  1.00 15.56           O  
ATOM   1213  CB  SER B 114     -49.732  13.970 -32.155  1.00 15.72           C  
ATOM   1214  OG  SER B 114     -50.962  14.290 -31.539  1.00 15.92           O  
ATOM   1215  H   SER B 114     -50.972  14.933 -34.245  1.00  0.00           H  
ATOM   1216  HA  SER B 114     -48.969  12.804 -33.750  1.00  0.00           H  
ATOM   1217  HB2 SER B 114     -49.168  14.891 -32.303  1.00  0.00           H  
ATOM   1218  HB3 SER B 114     -49.158  13.361 -31.463  1.00  0.00           H  
ATOM   1219  HG  SER B 114     -51.378  15.002 -32.044  1.00  0.00           H  
ATOM   1220  N   ALA B 115     -50.581  11.130 -32.415  1.00 15.11           N  
ATOM   1221  CA  ALA B 115     -51.430   9.964 -32.125  1.00 14.93           C  
ATOM   1222  C   ALA B 115     -52.716  10.293 -31.360  1.00 14.96           C  
ATOM   1223  O   ALA B 115     -53.605   9.443 -31.270  1.00 15.29           O  
ATOM   1224  CB  ALA B 115     -50.636   8.915 -31.360  1.00 14.88           C  
ATOM   1225  H   ALA B 115     -49.723  11.207 -31.887  1.00  0.00           H  
ATOM   1226  HA  ALA B 115     -51.712   9.506 -33.072  1.00  0.00           H  
ATOM   1227  HB1 ALA B 115     -51.224   8.013 -31.186  1.00  0.00           H  
ATOM   1228  HB2 ALA B 115     -49.746   8.618 -31.915  1.00  0.00           H  
ATOM   1229  HB3 ALA B 115     -50.309   9.291 -30.390  1.00  0.00           H  
ATOM   1230  N   ILE B 116     -52.815  11.504 -30.803  1.00 14.77           N  
ATOM   1231  CA  ILE B 116     -54.038  11.974 -30.127  1.00 14.78           C  
ATOM   1232  C   ILE B 116     -55.274  11.984 -31.046  1.00 14.71           C  
ATOM   1233  O   ILE B 116     -56.402  12.037 -30.562  1.00 14.60           O  
ATOM   1234  CB  ILE B 116     -53.821  13.380 -29.490  1.00 15.05           C  
ATOM   1235  CG1 ILE B 116     -54.803  13.645 -28.335  1.00 15.30           C  
ATOM   1236  CG2 ILE B 116     -53.896  14.497 -30.535  1.00 14.99           C  
ATOM   1237  CD1 ILE B 116     -54.403  13.012 -27.019  1.00 15.33           C  
ATOM   1238  H   ILE B 116     -52.060  12.171 -30.893  1.00  0.00           H  
ATOM   1239  HA  ILE B 116     -54.242  11.264 -29.326  1.00  0.00           H  
ATOM   1240  HB  ILE B 116     -52.810  13.399 -29.084  1.00  0.00           H  
ATOM   1241 HG12 ILE B 116     -55.828  13.379 -28.583  1.00  0.00           H  
ATOM   1242 HG13 ILE B 116     -54.839  14.721 -28.158  1.00  0.00           H  
ATOM   1243 HG21 ILE B 116     -53.446  15.417 -30.161  1.00  0.00           H  
ATOM   1244 HG22 ILE B 116     -53.393  14.221 -31.456  1.00  0.00           H  
ATOM   1245 HG23 ILE B 116     -54.923  14.717 -30.804  1.00  0.00           H  
ATOM   1246 HD11 ILE B 116     -55.054  13.351 -26.213  1.00  0.00           H  
ATOM   1247 HD12 ILE B 116     -54.475  11.925 -27.065  1.00  0.00           H  
ATOM   1248 HD13 ILE B 116     -53.379  13.271 -26.746  1.00  0.00           H  
ATOM   1249  N   TRP B 117     -55.068  11.932 -32.364  1.00 14.92           N  
ATOM   1250  CA  TRP B 117     -56.179  11.800 -33.326  1.00 15.03           C  
ATOM   1251  C   TRP B 117     -57.105  10.618 -33.009  1.00 15.03           C  
ATOM   1252  O   TRP B 117     -58.310  10.682 -33.252  1.00 14.93           O  
ATOM   1253  CB  TRP B 117     -55.659  11.710 -34.770  1.00 14.99           C  
ATOM   1254  CG  TRP B 117     -55.255  10.330 -35.220  1.00 15.01           C  
ATOM   1255  CD1 TRP B 117     -54.068   9.701 -34.989  1.00 15.03           C  
ATOM   1256  CD2 TRP B 117     -56.047   9.420 -35.988  1.00 14.87           C  
ATOM   1257  NE1 TRP B 117     -54.071   8.453 -35.560  1.00 15.03           N  
ATOM   1258  CE2 TRP B 117     -55.276   8.253 -36.178  1.00 14.94           C  
ATOM   1259  CE3 TRP B 117     -57.335   9.476 -36.529  1.00 15.01           C  
ATOM   1260  CZ2 TRP B 117     -55.746   7.153 -36.892  1.00 14.94           C  
ATOM   1261  CZ3 TRP B 117     -57.811   8.375 -37.236  1.00 15.18           C  
ATOM   1262  CH2 TRP B 117     -57.015   7.229 -37.409  1.00 15.14           C  
ATOM   1263  H   TRP B 117     -54.128  11.915 -32.735  1.00  0.00           H  
ATOM   1264  HA  TRP B 117     -56.752  12.725 -33.239  1.00  0.00           H  
ATOM   1265  HB2 TRP B 117     -54.827  12.398 -34.925  1.00  0.00           H  
ATOM   1266  HB3 TRP B 117     -56.444  12.048 -35.446  1.00  0.00           H  
ATOM   1267  HD1 TRP B 117     -53.259  10.126 -34.431  1.00  0.00           H  
ATOM   1268  HE1 TRP B 117     -53.290   7.814 -35.522  1.00  0.00           H  
ATOM   1269  HE3 TRP B 117     -57.954  10.350 -36.396  1.00  0.00           H  
ATOM   1270  HZ2 TRP B 117     -55.135   6.275 -37.036  1.00  0.00           H  
ATOM   1271  HZ3 TRP B 117     -58.805   8.404 -37.657  1.00  0.00           H  
ATOM   1272  HH2 TRP B 117     -57.408   6.392 -37.967  1.00  0.00           H  
ATOM   1273  N   GLN B 118     -56.538   9.552 -32.455  1.00 15.30           N  
ATOM   1274  CA  GLN B 118     -57.332   8.405 -32.009  1.00 15.82           C  
ATOM   1275  C   GLN B 118     -58.363   8.811 -30.951  1.00 15.83           C  
ATOM   1276  O   GLN B 118     -59.509   8.378 -31.010  1.00 16.07           O  
ATOM   1277  CB  GLN B 118     -56.425   7.289 -31.468  1.00 15.84           C  
ATOM   1278  CG  GLN B 118     -55.537   6.632 -32.515  1.00 16.10           C  
ATOM   1279  CD  GLN B 118     -56.294   5.760 -33.509  1.00 16.46           C  
ATOM   1280  OE1 GLN B 118     -57.515   5.596 -33.434  1.00 16.88           O  
ATOM   1281  NE2 GLN B 118     -55.560   5.182 -34.444  1.00 16.57           N  
ATOM   1282  H   GLN B 118     -55.545   9.535 -32.264  1.00  0.00           H  
ATOM   1283  HA  GLN B 118     -57.892   8.041 -32.872  1.00  0.00           H  
ATOM   1284  HB3 GLN B 118     -57.023   6.523 -30.970  1.00  0.00           H  
ATOM   1285  HB2 GLN B 118     -55.785   7.704 -30.687  1.00  0.00           H  
ATOM   1286  HG3 GLN B 118     -54.807   6.000 -32.008  1.00  0.00           H  
ATOM   1287  HG2 GLN B 118     -54.964   7.386 -33.055  1.00  0.00           H  
ATOM   1288 HE21 GLN B 118     -55.991   4.582 -35.130  1.00  0.00           H  
ATOM   1289 HE22 GLN B 118     -54.562   5.331 -34.473  1.00  0.00           H  
ATOM   1290  N   GLN B 119     -57.950   9.654 -30.008  1.00 15.89           N  
ATOM   1291  CA  GLN B 119     -58.830  10.124 -28.937  1.00 16.15           C  
ATOM   1292  C   GLN B 119     -59.884  11.116 -29.422  1.00 15.94           C  
ATOM   1293  O   GLN B 119     -60.983  11.147 -28.889  1.00 15.51           O  
ATOM   1294  CB  GLN B 119     -58.019  10.745 -27.793  1.00 16.51           C  
ATOM   1295  CG  GLN B 119     -57.424   9.717 -26.839  1.00 16.83           C  
ATOM   1296  CD  GLN B 119     -56.378   8.829 -27.486  1.00 17.07           C  
ATOM   1297  OE1 GLN B 119     -55.490   9.306 -28.198  1.00 17.48           O  
ATOM   1298  NE2 GLN B 119     -56.472   7.534 -27.238  1.00 17.20           N  
ATOM   1299  H   GLN B 119     -57.002  10.005 -30.010  1.00  0.00           H  
ATOM   1300  HA  GLN B 119     -59.369   9.264 -28.535  1.00  0.00           H  
ATOM   1301  HB3 GLN B 119     -58.642  11.418 -27.207  1.00  0.00           H  
ATOM   1302  HB2 GLN B 119     -57.230  11.385 -28.188  1.00  0.00           H  
ATOM   1303  HG2 GLN B 119     -58.218   9.108 -26.405  1.00  0.00           H  
ATOM   1304  HG3 GLN B 119     -56.948  10.237 -26.008  1.00  0.00           H  
ATOM   1305 HE21 GLN B 119     -55.802   6.897 -27.643  1.00  0.00           H  
ATOM   1306 HE22 GLN B 119     -57.217   7.176 -26.659  1.00  0.00           H  
ATOM   1307  N   ALA B 120     -59.530  11.930 -30.416  1.00 16.29           N  
ATOM   1308  CA  ALA B 120     -60.457  12.881 -31.032  1.00 16.29           C  
ATOM   1309  C   ALA B 120     -61.565  12.185 -31.799  1.00 16.41           C  
ATOM   1310  O   ALA B 120     -62.723  12.564 -31.675  1.00 16.31           O  
ATOM   1311  CB  ALA B 120     -59.713  13.823 -31.951  1.00 16.33           C  
ATOM   1312  H   ALA B 120     -58.595  11.885 -30.798  1.00  0.00           H  
ATOM   1313  HA  ALA B 120     -60.923  13.466 -30.240  1.00  0.00           H  
ATOM   1314  HB1 ALA B 120     -60.388  14.515 -32.458  1.00  0.00           H  
ATOM   1315  HB2 ALA B 120     -59.029  14.416 -31.364  1.00  0.00           H  
ATOM   1316  HB3 ALA B 120     -59.136  13.294 -32.709  1.00  0.00           H  
ATOM   1317  N   ARG B 121     -61.208  11.174 -32.592  1.00 16.86           N  
ATOM   1318  CA  ARG B 121     -62.207  10.298 -33.219  1.00 17.23           C  
ATOM   1319  C   ARG B 121     -63.148   9.668 -32.179  1.00 17.35           C  
ATOM   1320  O   ARG B 121     -64.354   9.615 -32.401  1.00 17.24           O  
ATOM   1321  CB  ARG B 121     -61.544   9.191 -34.050  1.00 17.29           C  
ATOM   1322  CG  ARG B 121     -62.548   8.330 -34.813  1.00 17.47           C  
ATOM   1323  CD  ARG B 121     -61.900   7.523 -35.928  1.00 17.46           C  
ATOM   1324  NE  ARG B 121     -60.897   6.587 -35.417  1.00 17.36           N  
ATOM   1325  CZ  ARG B 121     -60.189   5.742 -36.166  1.00 17.09           C  
ATOM   1326  NH1 ARG B 121     -60.363   5.683 -37.485  1.00 17.09           N  
ATOM   1327  NH2 ARG B 121     -59.290   4.948 -35.590  1.00 16.84           N1+
ATOM   1328  H   ARG B 121     -60.234  10.917 -32.692  1.00  0.00           H  
ATOM   1329  HA  ARG B 121     -62.810  10.917 -33.887  1.00  0.00           H  
ATOM   1330  HB3 ARG B 121     -60.912   8.564 -33.420  1.00  0.00           H  
ATOM   1331  HB2 ARG B 121     -60.873   9.669 -34.766  1.00  0.00           H  
ATOM   1332  HG3 ARG B 121     -63.249   9.010 -35.299  1.00  0.00           H  
ATOM   1333  HG2 ARG B 121     -63.151   7.693 -34.165  1.00  0.00           H  
ATOM   1334  HD2 ARG B 121     -61.493   8.175 -36.702  1.00  0.00           H  
ATOM   1335  HD3 ARG B 121     -62.670   6.913 -36.402  1.00  0.00           H  
ATOM   1336  HE  ARG B 121     -60.733   6.607 -34.420  1.00  0.00           H  
ATOM   1337 HH11 ARG B 121     -59.828   5.039 -38.048  1.00  0.00           H  
ATOM   1338 HH12 ARG B 121     -61.045   6.281 -37.929  1.00  0.00           H  
ATOM   1339 HH21 ARG B 121     -58.767   4.284 -36.140  1.00  0.00           H  
ATOM   1340 HH22 ARG B 121     -59.078   5.039 -34.603  1.00  0.00           H  
ATOM   1341  N   GLU B 122     -62.587   9.200 -31.061  1.00 17.66           N  
ATOM   1342  CA  GLU B 122     -63.371   8.624 -29.960  1.00 18.03           C  
ATOM   1343  C   GLU B 122     -64.342   9.632 -29.337  1.00 18.09           C  
ATOM   1344  O   GLU B 122     -65.493   9.295 -29.079  1.00 18.25           O  
ATOM   1345  CB  GLU B 122     -62.447   8.053 -28.878  1.00 18.48           C  
ATOM   1346  CG  GLU B 122     -63.091   7.535 -27.564  1.00 18.99           C  
ATOM   1347  CD  GLU B 122     -64.235   6.526 -27.725  1.00  0.00           C  
ATOM   1348  OE1 GLU B 122     -64.362   5.908 -28.804  1.00  0.00           O  
ATOM   1349  OE2 GLU B 122     -65.013   6.396 -26.758  1.00  0.00           O1-
ATOM   1350  H   GLU B 122     -61.585   9.249 -30.932  1.00  0.00           H  
ATOM   1351  HA  GLU B 122     -63.966   7.816 -30.387  1.00  0.00           H  
ATOM   1352  HB3 GLU B 122     -61.696   8.788 -28.606  1.00  0.00           H  
ATOM   1353  HB2 GLU B 122     -61.882   7.231 -29.320  1.00  0.00           H  
ATOM   1354  HG3 GLU B 122     -62.321   7.068 -26.949  1.00  0.00           H  
ATOM   1355  HG2 GLU B 122     -63.459   8.377 -26.980  1.00  0.00           H  
ATOM   1356  N   VAL B 123     -63.866  10.857 -29.112  1.00 18.39           N  
ATOM   1357  CA  VAL B 123     -64.675  11.958 -28.559  1.00 18.49           C  
ATOM   1358  C   VAL B 123     -65.779  12.385 -29.531  1.00 18.90           C  
ATOM   1359  O   VAL B 123     -66.912  12.631 -29.113  1.00 18.88           O  
ATOM   1360  CB  VAL B 123     -63.790  13.184 -28.181  1.00 18.46           C  
ATOM   1361  CG1 VAL B 123     -64.633  14.401 -27.811  1.00 18.30           C  
ATOM   1362  CG2 VAL B 123     -62.848  12.848 -27.025  1.00 18.52           C  
ATOM   1363  H   VAL B 123     -62.897  11.066 -29.315  1.00  0.00           H  
ATOM   1364  HA  VAL B 123     -65.162  11.596 -27.653  1.00  0.00           H  
ATOM   1365  HB  VAL B 123     -63.173  13.440 -29.044  1.00  0.00           H  
ATOM   1366 HG11 VAL B 123     -64.000  15.218 -27.471  1.00  0.00           H  
ATOM   1367 HG12 VAL B 123     -65.194  14.793 -28.651  1.00  0.00           H  
ATOM   1368 HG13 VAL B 123     -65.337  14.175 -27.009  1.00  0.00           H  
ATOM   1369 HG21 VAL B 123     -62.010  13.544 -26.983  1.00  0.00           H  
ATOM   1370 HG22 VAL B 123     -63.369  12.905 -26.069  1.00  0.00           H  
ATOM   1371 HG23 VAL B 123     -62.452  11.840 -27.089  1.00  0.00           H  
ATOM   1372  N   VAL B 124     -65.441  12.476 -30.816  1.00 19.39           N  
ATOM   1373  CA  VAL B 124     -66.419  12.777 -31.873  1.00 19.78           C  
ATOM   1374  C   VAL B 124     -67.510  11.711 -31.936  1.00 20.00           C  
ATOM   1375  O   VAL B 124     -68.697  12.036 -31.989  1.00 20.26           O  
ATOM   1376  CB  VAL B 124     -65.738  12.912 -33.262  1.00 19.79           C  
ATOM   1377  CG1 VAL B 124     -66.762  12.910 -34.404  1.00 19.72           C  
ATOM   1378  CG2 VAL B 124     -64.887  14.176 -33.317  1.00 19.75           C  
ATOM   1379  H   VAL B 124     -64.487  12.302 -31.109  1.00  0.00           H  
ATOM   1380  HA  VAL B 124     -66.896  13.728 -31.626  1.00  0.00           H  
ATOM   1381  HB  VAL B 124     -65.068  12.064 -33.408  1.00  0.00           H  
ATOM   1382 HG11 VAL B 124     -66.262  13.154 -35.336  1.00  0.00           H  
ATOM   1383 HG12 VAL B 124     -67.225  11.935 -34.556  1.00  0.00           H  
ATOM   1384 HG13 VAL B 124     -67.544  13.647 -34.235  1.00  0.00           H  
ATOM   1385 HG21 VAL B 124     -64.240  14.176 -34.193  1.00  0.00           H  
ATOM   1386 HG22 VAL B 124     -65.522  15.061 -33.363  1.00  0.00           H  
ATOM   1387 HG23 VAL B 124     -64.255  14.304 -32.442  1.00  0.00           H  
ATOM   1388  N   ARG B 125     -67.096  10.448 -31.944  1.00 20.46           N  
ATOM   1389  CA  ARG B 125     -68.031   9.321 -31.901  1.00 21.37           C  
ATOM   1390  C   ARG B 125     -68.887   9.338 -30.620  1.00 21.96           C  
ATOM   1391  O   ARG B 125     -70.078   9.070 -30.676  1.00 21.94           O  
ATOM   1392  CB  ARG B 125     -67.279   7.983 -32.039  1.00 21.30           C  
ATOM   1393  CG  ARG B 125     -68.108   6.680 -32.012  1.00 21.47           C  
ATOM   1394  CD  ARG B 125     -67.285   5.454 -31.569  1.00 21.43           C  
ATOM   1395  NE  ARG B 125     -66.966   5.484 -30.129  1.00  0.00           N  
ATOM   1396  CZ  ARG B 125     -67.809   5.185 -29.127  1.00  0.00           C  
ATOM   1397  NH1 ARG B 125     -69.061   4.784 -29.370  1.00  0.00           N  
ATOM   1398  NH2 ARG B 125     -67.391   5.288 -27.864  1.00  0.00           N1+
ATOM   1399  H   ARG B 125     -66.108  10.228 -31.934  1.00  0.00           H  
ATOM   1400  HA  ARG B 125     -68.705   9.415 -32.755  1.00  0.00           H  
ATOM   1401  HB3 ARG B 125     -66.555   7.944 -31.224  1.00  0.00           H  
ATOM   1402  HB2 ARG B 125     -66.680   7.994 -32.950  1.00  0.00           H  
ATOM   1403  HG3 ARG B 125     -68.658   6.508 -32.938  1.00  0.00           H  
ATOM   1404  HG2 ARG B 125     -68.874   6.788 -31.248  1.00  0.00           H  
ATOM   1405  HD3 ARG B 125     -67.704   4.508 -31.911  1.00  0.00           H  
ATOM   1406  HD2 ARG B 125     -66.305   5.535 -32.040  1.00  0.00           H  
ATOM   1407  HE  ARG B 125     -66.025   5.773 -29.875  1.00  0.00           H  
ATOM   1408 HH11 ARG B 125     -69.689   4.565 -28.611  1.00  0.00           H  
ATOM   1409 HH12 ARG B 125     -69.389   4.710 -30.322  1.00  0.00           H  
ATOM   1410 HH21 ARG B 125     -68.004   5.061 -27.096  1.00  0.00           H  
ATOM   1411 HH22 ARG B 125     -66.447   5.613 -27.655  1.00  0.00           H  
ATOM   1412  N   PHE B 126     -68.283   9.686 -29.486  1.00 23.28           N  
ATOM   1413  CA  PHE B 126     -68.981   9.700 -28.192  1.00 24.82           C  
ATOM   1414  C   PHE B 126     -70.078  10.762 -28.083  1.00 25.10           C  
ATOM   1415  O   PHE B 126     -71.042  10.578 -27.347  1.00 25.50           O  
ATOM   1416  CB  PHE B 126     -67.971   9.876 -27.053  1.00 25.53           C  
ATOM   1417  CG  PHE B 126     -68.532   9.595 -25.688  1.00 26.69           C  
ATOM   1418  CD1 PHE B 126     -68.873   8.297 -25.320  1.00 27.25           C  
ATOM   1419  CD2 PHE B 126     -68.688  10.616 -24.752  1.00 27.52           C  
ATOM   1420  CE1 PHE B 126     -69.378   8.022 -24.052  1.00 27.55           C  
ATOM   1421  CE2 PHE B 126     -69.192  10.345 -23.481  1.00 27.96           C  
ATOM   1422  CZ  PHE B 126     -69.537   9.046 -23.132  1.00 27.61           C  
ATOM   1423  H   PHE B 126     -67.291   9.885 -29.475  1.00  0.00           H  
ATOM   1424  HA  PHE B 126     -69.456   8.723 -28.079  1.00  0.00           H  
ATOM   1425  HB3 PHE B 126     -67.522  10.870 -27.082  1.00  0.00           H  
ATOM   1426  HB2 PHE B 126     -67.150   9.171 -27.184  1.00  0.00           H  
ATOM   1427  HD1 PHE B 126     -68.745   7.488 -26.025  1.00  0.00           H  
ATOM   1428  HD2 PHE B 126     -68.417  11.631 -25.006  1.00  0.00           H  
ATOM   1429  HE1 PHE B 126     -69.639   7.009 -23.782  1.00  0.00           H  
ATOM   1430  HE2 PHE B 126     -69.294  11.128 -22.756  1.00  0.00           H  
ATOM   1431  HZ  PHE B 126     -69.919   8.836 -22.144  1.00  0.00           H  
ATOM   1432  N   ASN B 127     -69.921  11.870 -28.804  1.00 25.65           N  
ATOM   1433  CA  ASN B 127     -70.939  12.928 -28.857  1.00 25.42           C  
ATOM   1434  C   ASN B 127     -71.904  12.785 -30.043  1.00 25.19           C  
ATOM   1435  O   ASN B 127     -72.735  13.664 -30.269  1.00 24.79           O  
ATOM   1436  CB  ASN B 127     -70.268  14.313 -28.873  1.00 25.72           C  
ATOM   1437  CG  ASN B 127     -69.606  14.663 -27.547  1.00 26.03           C  
ATOM   1438  OD1 ASN B 127     -70.105  15.505 -26.793  1.00 26.59           O  
ATOM   1439  ND2 ASN B 127     -68.481  14.018 -27.255  1.00 26.15           N  
ATOM   1440  H   ASN B 127     -69.109  11.981 -29.396  1.00  0.00           H  
ATOM   1441  HA  ASN B 127     -71.546  12.886 -27.950  1.00  0.00           H  
ATOM   1442  HB3 ASN B 127     -71.005  15.096 -29.061  1.00  0.00           H  
ATOM   1443  HB2 ASN B 127     -69.541  14.383 -29.684  1.00  0.00           H  
ATOM   1444 HD21 ASN B 127     -68.010  14.188 -26.374  1.00  0.00           H  
ATOM   1445 HD22 ASN B 127     -68.075  13.362 -27.912  1.00  0.00           H  
ATOM   1446  N   GLY B 128     -71.797  11.684 -30.791  1.00 25.47           N  
ATOM   1447  CA  GLY B 128     -72.683  11.401 -31.918  1.00 25.67           C  
ATOM   1448  C   GLY B 128     -72.495  12.293 -33.135  1.00 25.86           C  
ATOM   1449  O   GLY B 128     -73.455  12.533 -33.875  1.00 26.02           O  
ATOM   1450  H   GLY B 128     -71.098  10.988 -30.568  1.00  0.00           H  
ATOM   1451  HA2 GLY B 128     -73.721  11.459 -31.587  1.00  0.00           H  
ATOM   1452  HA3 GLY B 128     -72.520  10.367 -32.221  1.00  0.00           H  
ATOM   1453  N   LEU B 129     -71.265  12.764 -33.358  1.00 25.72           N  
ATOM   1454  CA  LEU B 129     -70.969  13.742 -34.419  1.00 25.97           C  
ATOM   1455  C   LEU B 129     -70.086  13.183 -35.545  1.00 26.73           C  
ATOM   1456  O   LEU B 129     -69.478  13.947 -36.297  1.00 27.22           O  
ATOM   1457  CB  LEU B 129     -70.325  14.993 -33.803  1.00 25.57           C  
ATOM   1458  CG  LEU B 129     -71.215  15.815 -32.861  1.00 25.51           C  
ATOM   1459  CD1 LEU B 129     -70.385  16.861 -32.135  1.00 25.58           C  
ATOM   1460  CD2 LEU B 129     -72.369  16.474 -33.605  1.00 25.19           C  
ATOM   1461  H   LEU B 129     -70.500  12.501 -32.749  1.00  0.00           H  
ATOM   1462  HA  LEU B 129     -71.882  14.056 -34.926  1.00  0.00           H  
ATOM   1463  HB3 LEU B 129     -69.969  15.669 -34.582  1.00  0.00           H  
ATOM   1464  HB2 LEU B 129     -69.433  14.683 -33.256  1.00  0.00           H  
ATOM   1465  HG  LEU B 129     -71.631  15.155 -32.102  1.00  0.00           H  
ATOM   1466 HD11 LEU B 129     -71.014  17.574 -31.601  1.00  0.00           H  
ATOM   1467 HD12 LEU B 129     -69.734  16.394 -31.395  1.00  0.00           H  
ATOM   1468 HD13 LEU B 129     -69.753  17.424 -32.823  1.00  0.00           H  
ATOM   1469 HD21 LEU B 129     -72.394  17.556 -33.466  1.00  0.00           H  
ATOM   1470 HD22 LEU B 129     -72.324  16.303 -34.681  1.00  0.00           H  
ATOM   1471 HD23 LEU B 129     -73.324  16.082 -33.255  1.00  0.00           H  
ATOM   1472  N   GLU B 130     -70.046  11.857 -35.679  1.00 27.64           N  
ATOM   1473  CA  GLU B 130     -69.243  11.195 -36.715  1.00 28.06           C  
ATOM   1474  C   GLU B 130     -69.701  11.511 -38.153  1.00 27.58           C  
ATOM   1475  O   GLU B 130     -68.886  11.480 -39.074  1.00 27.47           O  
ATOM   1476  CB  GLU B 130     -69.167   9.672 -36.482  1.00 29.24           C  
ATOM   1477  CG  GLU B 130     -70.492   8.902 -36.511  1.00 30.52           C  
ATOM   1478  CD  GLU B 130     -71.041   8.568 -35.124  1.00 31.43           C  
ATOM   1479  OE1 GLU B 130     -71.401   7.393 -34.887  1.00 33.06           O  
ATOM   1480  OE2 GLU B 130     -71.119   9.480 -34.271  1.00 31.37           O1-
ATOM   1481  H   GLU B 130     -70.563  11.253 -35.049  1.00  0.00           H  
ATOM   1482  HA  GLU B 130     -68.225  11.578 -36.633  1.00  0.00           H  
ATOM   1483  HB2 GLU B 130     -68.640   9.486 -35.544  1.00  0.00           H  
ATOM   1484  HB3 GLU B 130     -68.514   9.244 -37.244  1.00  0.00           H  
ATOM   1485  HG3 GLU B 130     -70.339   7.960 -37.040  1.00  0.00           H  
ATOM   1486  HG2 GLU B 130     -71.264   9.429 -37.069  1.00  0.00           H  
ATOM   1487  N   ASP B 131     -70.989  11.817 -38.330  1.00 27.48           N  
ATOM   1488  CA  ASP B 131     -71.544  12.155 -39.644  1.00 27.35           C  
ATOM   1489  C   ASP B 131     -71.160  13.566 -40.103  1.00 27.26           C  
ATOM   1490  O   ASP B 131     -71.174  13.856 -41.299  1.00 28.02           O  
ATOM   1491  CB  ASP B 131     -73.070  12.015 -39.628  1.00 27.48           C  
ATOM   1492  CG  ASP B 131     -73.626  10.677 -39.131  1.00  0.00           C  
ATOM   1493  OD1 ASP B 131     -72.919   9.655 -39.254  1.00  0.00           O  
ATOM   1494  OD2 ASP B 131     -74.802  10.680 -38.713  1.00  0.00           O1-
ATOM   1495  H   ASP B 131     -71.630  11.794 -37.550  1.00  0.00           H  
ATOM   1496  HA  ASP B 131     -71.150  11.454 -40.383  1.00  0.00           H  
ATOM   1497  HB3 ASP B 131     -73.480  12.796 -38.985  1.00  0.00           H  
ATOM   1498  HB2 ASP B 131     -73.465  12.183 -40.631  1.00  0.00           H  
ATOM   1499  N   ARG B 132     -70.828  14.440 -39.152  1.00 26.68           N  
ATOM   1500  CA  ARG B 132     -70.472  15.836 -39.433  1.00 26.39           C  
ATOM   1501  C   ARG B 132     -68.995  16.184 -39.185  1.00 25.15           C  
ATOM   1502  O   ARG B 132     -68.436  17.024 -39.888  1.00 24.24           O  
ATOM   1503  CB  ARG B 132     -71.356  16.750 -38.592  1.00 27.68           C  
ATOM   1504  CG  ARG B 132     -72.833  16.632 -38.929  1.00 28.96           C  
ATOM   1505  CD  ARG B 132     -73.686  17.340 -37.898  1.00 30.16           C  
ATOM   1506  NE  ARG B 132     -73.558  18.792 -38.000  1.00 31.76           N  
ATOM   1507  CZ  ARG B 132     -73.895  19.663 -37.045  1.00 33.46           C  
ATOM   1508  NH1 ARG B 132     -74.381  19.253 -35.865  1.00 34.08           N  
ATOM   1509  NH2 ARG B 132     -73.731  20.969 -37.265  1.00 33.42           N1+
ATOM   1510  H   ARG B 132     -70.805  14.145 -38.186  1.00  0.00           H  
ATOM   1511  HA  ARG B 132     -70.666  16.084 -40.478  1.00  0.00           H  
ATOM   1512  HB3 ARG B 132     -71.048  17.791 -38.713  1.00  0.00           H  
ATOM   1513  HB2 ARG B 132     -71.193  16.506 -37.540  1.00  0.00           H  
ATOM   1514  HG3 ARG B 132     -73.177  15.601 -39.011  1.00  0.00           H  
ATOM   1515  HG2 ARG B 132     -72.982  17.080 -39.913  1.00  0.00           H  
ATOM   1516  HD2 ARG B 132     -73.289  17.088 -36.914  1.00  0.00           H  
ATOM   1517  HD3 ARG B 132     -74.721  16.998 -37.901  1.00  0.00           H  
ATOM   1518  HE  ARG B 132     -73.213  19.152 -38.879  1.00  0.00           H  
ATOM   1519 HH11 ARG B 132     -74.620  19.924 -35.149  1.00  0.00           H  
ATOM   1520 HH12 ARG B 132     -74.512  18.268 -35.687  1.00  0.00           H  
ATOM   1521 HH21 ARG B 132     -73.874  21.633 -36.515  1.00  0.00           H  
ATOM   1522 HH22 ARG B 132     -73.294  21.278 -38.127  1.00  0.00           H  
ATOM   1523  N   VAL B 133     -68.377  15.563 -38.181  1.00 23.70           N  
ATOM   1524  CA  VAL B 133     -66.966  15.791 -37.869  1.00 22.68           C  
ATOM   1525  C   VAL B 133     -66.173  14.547 -38.254  1.00 22.14           C  
ATOM   1526  O   VAL B 133     -66.456  13.459 -37.762  1.00 21.52           O  
ATOM   1527  CB  VAL B 133     -66.764  16.103 -36.368  1.00 22.04           C  
ATOM   1528  CG1 VAL B 133     -65.283  16.302 -36.047  1.00 21.89           C  
ATOM   1529  CG2 VAL B 133     -67.580  17.318 -35.963  1.00 21.84           C  
ATOM   1530  H   VAL B 133     -68.860  14.880 -37.608  1.00  0.00           H  
ATOM   1531  HA  VAL B 133     -66.570  16.641 -38.424  1.00  0.00           H  
ATOM   1532  HB  VAL B 133     -67.131  15.271 -35.773  1.00  0.00           H  
ATOM   1533 HG11 VAL B 133     -65.147  16.659 -35.026  1.00  0.00           H  
ATOM   1534 HG12 VAL B 133     -64.705  15.383 -36.142  1.00  0.00           H  
ATOM   1535 HG13 VAL B 133     -64.832  17.045 -36.707  1.00  0.00           H  
ATOM   1536 HG21 VAL B 133     -67.421  17.561 -34.912  1.00  0.00           H  
ATOM   1537 HG22 VAL B 133     -67.316  18.200 -36.543  1.00  0.00           H  
ATOM   1538 HG23 VAL B 133     -68.650  17.150 -36.086  1.00  0.00           H  
ATOM   1539  N   HIS B 134     -65.186  14.722 -39.131  1.00 22.32           N  
ATOM   1540  CA  HIS B 134     -64.323  13.638 -39.600  1.00 22.74           C  
ATOM   1541  C   HIS B 134     -62.877  13.950 -39.215  1.00 21.47           C  
ATOM   1542  O   HIS B 134     -62.350  14.993 -39.600  1.00 20.82           O  
ATOM   1543  CB  HIS B 134     -64.424  13.503 -41.121  1.00 24.40           C  
ATOM   1544  CG  HIS B 134     -65.792  13.145 -41.609  1.00 26.26           C  
ATOM   1545  ND1 HIS B 134     -66.065  11.960 -42.258  1.00 27.73           N  
ATOM   1546  CD2 HIS B 134     -66.965  13.818 -41.549  1.00 27.76           C  
ATOM   1547  CE1 HIS B 134     -67.347  11.918 -42.573  1.00 28.54           C  
ATOM   1548  NE2 HIS B 134     -67.916  13.033 -42.153  1.00 28.46           N  
ATOM   1549  H   HIS B 134     -64.986  15.647 -39.492  1.00  0.00           H  
ATOM   1550  HA  HIS B 134     -64.600  12.679 -39.158  1.00  0.00           H  
ATOM   1551  HB3 HIS B 134     -63.720  12.749 -41.476  1.00  0.00           H  
ATOM   1552  HB2 HIS B 134     -64.138  14.438 -41.606  1.00  0.00           H  
ATOM   1553  HD1 HIS B 134     -65.394  11.233 -42.458  1.00  0.00           H  
ATOM   1554  HD2 HIS B 134     -67.201  14.776 -41.115  1.00  0.00           H  
ATOM   1555  HE1 HIS B 134     -67.848  11.108 -43.083  1.00  0.00           H  
ATOM   1556  N   VAL B 135     -62.243  13.054 -38.462  1.00 20.43           N  
ATOM   1557  CA  VAL B 135     -60.864  13.252 -38.007  1.00 20.31           C  
ATOM   1558  C   VAL B 135     -59.896  12.590 -38.979  1.00 20.41           C  
ATOM   1559  O   VAL B 135     -60.046  11.411 -39.278  1.00 20.43           O  
ATOM   1560  CB  VAL B 135     -60.646  12.681 -36.590  1.00 20.15           C  
ATOM   1561  CG1 VAL B 135     -59.250  13.026 -36.075  1.00 19.99           C  
ATOM   1562  CG2 VAL B 135     -61.716  13.216 -35.640  1.00 20.21           C  
ATOM   1563  H   VAL B 135     -62.703  12.203 -38.172  1.00  0.00           H  
ATOM   1564  HA  VAL B 135     -60.653  14.314 -37.964  1.00  0.00           H  
ATOM   1565  HB  VAL B 135     -60.735  11.593 -36.611  1.00  0.00           H  
ATOM   1566 HG11 VAL B 135     -59.102  12.629 -35.071  1.00  0.00           H  
ATOM   1567 HG12 VAL B 135     -58.454  12.613 -36.693  1.00  0.00           H  
ATOM   1568 HG13 VAL B 135     -59.101  14.105 -36.021  1.00  0.00           H  
ATOM   1569 HG21 VAL B 135     -61.497  12.939 -34.612  1.00  0.00           H  
ATOM   1570 HG22 VAL B 135     -61.775  14.303 -35.668  1.00  0.00           H  
ATOM   1571 HG23 VAL B 135     -62.706  12.821 -35.871  1.00  0.00           H  
ATOM   1572  N   LEU B 136     -58.908  13.350 -39.455  1.00 20.94           N  
ATOM   1573  CA  LEU B 136     -57.926  12.870 -40.427  1.00 21.81           C  
ATOM   1574  C   LEU B 136     -56.528  12.883 -39.810  1.00 22.37           C  
ATOM   1575  O   LEU B 136     -56.096  13.917 -39.313  1.00 22.87           O  
ATOM   1576  CB  LEU B 136     -57.922  13.760 -41.675  1.00 22.01           C  
ATOM   1577  CG  LEU B 136     -59.261  14.149 -42.293  1.00 22.34           C  
ATOM   1578  CD1 LEU B 136     -59.030  14.997 -43.533  1.00 22.71           C  
ATOM   1579  CD2 LEU B 136     -60.080  12.925 -42.640  1.00 22.58           C  
ATOM   1580  H   LEU B 136     -58.809  14.309 -39.143  1.00  0.00           H  
ATOM   1581  HA  LEU B 136     -58.193  11.870 -40.758  1.00  0.00           H  
ATOM   1582  HB2 LEU B 136     -57.305  13.279 -42.437  1.00  0.00           H  
ATOM   1583  HB3 LEU B 136     -57.407  14.693 -41.439  1.00  0.00           H  
ATOM   1584  HG  LEU B 136     -59.818  14.756 -41.577  1.00  0.00           H  
ATOM   1585 HD11 LEU B 136     -59.901  15.625 -43.719  1.00  0.00           H  
ATOM   1586 HD12 LEU B 136     -58.176  15.660 -43.424  1.00  0.00           H  
ATOM   1587 HD13 LEU B 136     -58.861  14.391 -44.424  1.00  0.00           H  
ATOM   1588 HD21 LEU B 136     -60.561  13.011 -43.615  1.00  0.00           H  
ATOM   1589 HD22 LEU B 136     -59.486  12.011 -42.662  1.00  0.00           H  
ATOM   1590 HD23 LEU B 136     -60.878  12.780 -41.911  1.00  0.00           H  
ATOM   1591  N   PRO B 137     -55.808  11.744 -39.846  1.00 23.05           N  
ATOM   1592  CA  PRO B 137     -54.457  11.722 -39.297  1.00 23.41           C  
ATOM   1593  C   PRO B 137     -53.434  12.362 -40.225  1.00 24.51           C  
ATOM   1594  O   PRO B 137     -53.696  12.534 -41.412  1.00 26.32           O  
ATOM   1595  CB  PRO B 137     -54.164  10.232 -39.175  1.00 23.10           C  
ATOM   1596  CG  PRO B 137     -54.927   9.630 -40.292  1.00 23.06           C  
ATOM   1597  CD  PRO B 137     -56.193  10.424 -40.381  1.00 22.99           C  
ATOM   1598  HA  PRO B 137     -54.418  12.182 -38.309  1.00  0.00           H  
ATOM   1599  HB3 PRO B 137     -54.552   9.870 -38.227  1.00  0.00           H  
ATOM   1600  HB2 PRO B 137     -53.104   9.975 -39.204  1.00  0.00           H  
ATOM   1601  HG3 PRO B 137     -55.108   8.564 -40.155  1.00  0.00           H  
ATOM   1602  HG2 PRO B 137     -54.363   9.745 -41.219  1.00  0.00           H  
ATOM   1603  HD2 PRO B 137     -56.560  10.469 -41.407  1.00  0.00           H  
ATOM   1604  HD3 PRO B 137     -56.969   9.995 -39.744  1.00  0.00           H  
ATOM   1605  N   GLY B 138     -52.272  12.694 -39.672  1.00 25.15           N  
ATOM   1606  CA  GLY B 138     -51.129  13.180 -40.449  1.00 24.68           C  
ATOM   1607  C   GLY B 138     -51.038  14.696 -40.516  1.00 24.29           C  
ATOM   1608  O   GLY B 138     -51.993  15.394 -40.156  1.00 23.73           O  
ATOM   1609  H   GLY B 138     -52.145  12.584 -38.676  1.00  0.00           H  
ATOM   1610  HA2 GLY B 138     -51.130  12.771 -41.461  1.00  0.00           H  
ATOM   1611  HA3 GLY B 138     -50.238  12.789 -39.957  1.00  0.00           H  
ATOM   1612  N   PRO B 139     -49.880  15.218 -40.973  1.00 24.34           N  
ATOM   1613  CA  PRO B 139     -49.706  16.668 -41.098  1.00 24.35           C  
ATOM   1614  C   PRO B 139     -50.640  17.310 -42.125  1.00 24.21           C  
ATOM   1615  O   PRO B 139     -51.013  16.672 -43.106  1.00 23.75           O  
ATOM   1616  CB  PRO B 139     -48.235  16.825 -41.513  1.00 24.21           C  
ATOM   1617  CG  PRO B 139     -47.804  15.491 -41.999  1.00 24.21           C  
ATOM   1618  CD  PRO B 139     -48.630  14.489 -41.267  1.00 24.48           C  
ATOM   1619  HA  PRO B 139     -49.867  17.152 -40.134  1.00  0.00           H  
ATOM   1620  HB3 PRO B 139     -47.651  17.094 -40.632  1.00  0.00           H  
ATOM   1621  HB2 PRO B 139     -48.059  17.601 -42.259  1.00  0.00           H  
ATOM   1622  HG3 PRO B 139     -46.732  15.321 -41.893  1.00  0.00           H  
ATOM   1623  HG2 PRO B 139     -48.033  15.427 -43.062  1.00  0.00           H  
ATOM   1624  HD2 PRO B 139     -48.786  13.589 -41.863  1.00  0.00           H  
ATOM   1625  HD3 PRO B 139     -48.156  14.209 -40.325  1.00  0.00           H  
ATOM   1626  N   VAL B 140     -51.003  18.567 -41.882  1.00 24.71           N  
ATOM   1627  CA  VAL B 140     -51.907  19.313 -42.765  1.00 25.94           C  
ATOM   1628  C   VAL B 140     -51.266  19.641 -44.124  1.00 26.95           C  
ATOM   1629  O   VAL B 140     -51.970  19.929 -45.092  1.00 26.69           O  
ATOM   1630  CB  VAL B 140     -52.422  20.612 -42.088  1.00 25.76           C  
ATOM   1631  CG1 VAL B 140     -51.354  21.706 -42.069  1.00 25.32           C  
ATOM   1632  CG2 VAL B 140     -53.698  21.111 -42.763  1.00 25.86           C  
ATOM   1633  H   VAL B 140     -50.649  19.055 -41.072  1.00  0.00           H  
ATOM   1634  HA  VAL B 140     -52.764  18.672 -42.974  1.00  0.00           H  
ATOM   1635  HB  VAL B 140     -52.671  20.369 -41.054  1.00  0.00           H  
ATOM   1636 HG11 VAL B 140     -51.689  22.551 -41.468  1.00  0.00           H  
ATOM   1637 HG12 VAL B 140     -50.426  21.345 -41.627  1.00  0.00           H  
ATOM   1638 HG13 VAL B 140     -51.127  22.107 -43.058  1.00  0.00           H  
ATOM   1639 HG21 VAL B 140     -54.097  21.974 -42.232  1.00  0.00           H  
ATOM   1640 HG22 VAL B 140     -53.541  21.423 -43.794  1.00  0.00           H  
ATOM   1641 HG23 VAL B 140     -54.475  20.346 -42.757  1.00  0.00           H  
ATOM   1642  N   GLU B 141     -49.937  19.599 -44.178  1.00 27.92           N  
ATOM   1643  CA  GLU B 141     -49.193  19.804 -45.411  1.00 29.21           C  
ATOM   1644  C   GLU B 141     -49.497  18.697 -46.431  1.00 31.44           C  
ATOM   1645  O   GLU B 141     -49.727  18.989 -47.605  1.00 31.72           O  
ATOM   1646  CB  GLU B 141     -47.684  19.882 -45.124  1.00 29.24           C  
ATOM   1647  CG  GLU B 141     -47.236  21.157 -44.389  1.00 29.61           C  
ATOM   1648  CD  GLU B 141     -47.349  21.105 -42.856  1.00 29.44           C  
ATOM   1649  OE1 GLU B 141     -48.062  20.231 -42.307  1.00 28.13           O  
ATOM   1650  OE2 GLU B 141     -46.725  21.962 -42.188  1.00 29.19           O1-
ATOM   1651  H   GLU B 141     -49.389  19.455 -43.337  1.00  0.00           H  
ATOM   1652  HA  GLU B 141     -49.508  20.752 -45.853  1.00  0.00           H  
ATOM   1653  HB3 GLU B 141     -47.144  19.841 -46.071  1.00  0.00           H  
ATOM   1654  HB2 GLU B 141     -47.359  18.997 -44.574  1.00  0.00           H  
ATOM   1655  HG2 GLU B 141     -47.780  22.027 -44.759  1.00  0.00           H  
ATOM   1656  HG3 GLU B 141     -46.186  21.339 -44.620  1.00  0.00           H  
ATOM   1657  N   THR B 142     -49.526  17.443 -45.970  1.00 33.26           N  
ATOM   1658  CA  THR B 142     -49.742  16.277 -46.841  1.00 34.18           C  
ATOM   1659  C   THR B 142     -51.201  15.800 -46.939  1.00 34.43           C  
ATOM   1660  O   THR B 142     -51.490  14.883 -47.709  1.00 34.97           O  
ATOM   1661  CB  THR B 142     -48.871  15.071 -46.394  1.00 35.10           C  
ATOM   1662  OG1 THR B 142     -49.326  14.561 -45.132  1.00 35.41           O  
ATOM   1663  CG2 THR B 142     -47.401  15.471 -46.282  1.00 35.44           C  
ATOM   1664  H   THR B 142     -49.369  17.252 -44.990  1.00  0.00           H  
ATOM   1665  HA  THR B 142     -49.436  16.522 -47.860  1.00  0.00           H  
ATOM   1666  HB  THR B 142     -48.950  14.267 -47.127  1.00  0.00           H  
ATOM   1667  HG1 THR B 142     -50.219  14.225 -45.239  1.00  0.00           H  
ATOM   1668 HG21 THR B 142     -46.783  14.603 -46.049  1.00  0.00           H  
ATOM   1669 HG22 THR B 142     -47.035  15.892 -47.219  1.00  0.00           H  
ATOM   1670 HG23 THR B 142     -47.231  16.207 -45.495  1.00  0.00           H  
ATOM   1671  N   VAL B 143     -52.113  16.400 -46.173  1.00 35.27           N  
ATOM   1672  CA  VAL B 143     -53.498  15.916 -46.107  1.00 34.60           C  
ATOM   1673  C   VAL B 143     -54.233  16.196 -47.412  1.00 34.92           C  
ATOM   1674  O   VAL B 143     -53.998  17.222 -48.056  1.00 34.58           O  
ATOM   1675  CB  VAL B 143     -54.275  16.526 -44.906  1.00 34.50           C  
ATOM   1676  CG1 VAL B 143     -54.715  17.965 -45.171  1.00 34.77           C  
ATOM   1677  CG2 VAL B 143     -55.474  15.664 -44.545  1.00 34.21           C  
ATOM   1678  H   VAL B 143     -51.854  17.158 -45.557  1.00  0.00           H  
ATOM   1679  HA  VAL B 143     -53.454  14.834 -45.962  1.00  0.00           H  
ATOM   1680  HB  VAL B 143     -53.601  16.534 -44.048  1.00  0.00           H  
ATOM   1681 HG11 VAL B 143     -55.000  18.456 -44.241  1.00  0.00           H  
ATOM   1682 HG12 VAL B 143     -53.924  18.555 -45.624  1.00  0.00           H  
ATOM   1683 HG13 VAL B 143     -55.581  18.020 -45.832  1.00  0.00           H  
ATOM   1684 HG21 VAL B 143     -55.940  16.040 -43.635  1.00  0.00           H  
ATOM   1685 HG22 VAL B 143     -56.235  15.654 -45.325  1.00  0.00           H  
ATOM   1686 HG23 VAL B 143     -55.180  14.633 -44.348  1.00  0.00           H  
ATOM   1687  N   GLU B 144     -55.113  15.276 -47.793  1.00 36.32           N  
ATOM   1688  CA  GLU B 144     -55.936  15.430 -48.983  1.00 37.84           C  
ATOM   1689  C   GLU B 144     -57.403  15.423 -48.586  1.00 37.48           C  
ATOM   1690  O   GLU B 144     -57.937  14.387 -48.188  1.00 38.89           O  
ATOM   1691  CB  GLU B 144     -55.625  14.324 -50.001  1.00 39.06           C  
ATOM   1692  CG  GLU B 144     -54.422  14.628 -50.898  1.00 40.45           C  
ATOM   1693  CD  GLU B 144     -54.638  15.822 -51.833  1.00 41.98           C  
ATOM   1694  OE1 GLU B 144     -55.775  16.015 -52.328  1.00 41.55           O  
ATOM   1695  OE2 GLU B 144     -53.664  16.574 -52.074  1.00 42.82           O1-
ATOM   1696  H   GLU B 144     -55.270  14.449 -47.236  1.00  0.00           H  
ATOM   1697  HA  GLU B 144     -55.770  16.395 -49.464  1.00  0.00           H  
ATOM   1698  HB3 GLU B 144     -56.494  14.123 -50.631  1.00  0.00           H  
ATOM   1699  HB2 GLU B 144     -55.437  13.387 -49.475  1.00  0.00           H  
ATOM   1700  HG3 GLU B 144     -54.200  13.758 -51.516  1.00  0.00           H  
ATOM   1701  HG2 GLU B 144     -53.537  14.807 -50.285  1.00  0.00           H  
ATOM   1702  N   LEU B 145     -58.031  16.596 -48.662  1.00 37.06           N  
ATOM   1703  CA  LEU B 145     -59.466  16.739 -48.427  1.00 37.12           C  
ATOM   1704  C   LEU B 145     -60.197  16.523 -49.745  1.00 37.40           C  
ATOM   1705  O   LEU B 145     -59.581  16.619 -50.809  1.00 37.38           O  
ATOM   1706  CB  LEU B 145     -59.807  18.137 -47.884  1.00 36.90           C  
ATOM   1707  CG  LEU B 145     -59.002  18.673 -46.697  1.00 36.44           C  
ATOM   1708  CD1 LEU B 145     -59.496  20.064 -46.324  1.00 35.75           C  
ATOM   1709  CD2 LEU B 145     -59.073  17.728 -45.504  1.00 36.17           C  
ATOM   1710  H   LEU B 145     -57.541  17.416 -48.991  1.00  0.00           H  
ATOM   1711  HA  LEU B 145     -59.770  15.994 -47.694  1.00  0.00           H  
ATOM   1712  HB2 LEU B 145     -60.865  18.170 -47.619  1.00  0.00           H  
ATOM   1713  HB3 LEU B 145     -59.693  18.855 -48.699  1.00  0.00           H  
ATOM   1714  HG  LEU B 145     -57.959  18.768 -47.003  1.00  0.00           H  
ATOM   1715 HD11 LEU B 145     -58.659  20.708 -46.051  1.00  0.00           H  
ATOM   1716 HD12 LEU B 145     -60.015  20.555 -47.149  1.00  0.00           H  
ATOM   1717 HD13 LEU B 145     -60.188  20.051 -45.481  1.00  0.00           H  
ATOM   1718 HD21 LEU B 145     -59.196  18.255 -44.557  1.00  0.00           H  
ATOM   1719 HD22 LEU B 145     -59.901  17.025 -45.590  1.00  0.00           H  
ATOM   1720 HD23 LEU B 145     -58.153  17.150 -45.425  1.00  0.00           H  
ATOM   1721  N   PRO B 146     -61.517  16.255 -49.689  1.00 38.70           N  
ATOM   1722  CA  PRO B 146     -62.295  16.144 -50.933  1.00 39.31           C  
ATOM   1723  C   PRO B 146     -62.736  17.477 -51.564  1.00 39.39           C  
ATOM   1724  O   PRO B 146     -63.302  17.460 -52.658  1.00 40.76           O  
ATOM   1725  CB  PRO B 146     -63.536  15.336 -50.512  1.00 39.31           C  
ATOM   1726  CG  PRO B 146     -63.387  15.044 -49.049  1.00 39.44           C  
ATOM   1727  CD  PRO B 146     -62.352  15.973 -48.508  1.00 39.02           C  
ATOM   1728  HA  PRO B 146     -61.741  15.570 -51.679  1.00  0.00           H  
ATOM   1729  HB3 PRO B 146     -63.635  14.416 -51.089  1.00  0.00           H  
ATOM   1730  HB2 PRO B 146     -64.460  15.898 -50.665  1.00  0.00           H  
ATOM   1731  HG3 PRO B 146     -63.014  14.024 -48.944  1.00  0.00           H  
ATOM   1732  HG2 PRO B 146     -64.330  15.090 -48.505  1.00  0.00           H  
ATOM   1733  HD2 PRO B 146     -62.806  16.908 -48.181  1.00  0.00           H  
ATOM   1734  HD3 PRO B 146     -61.838  15.524 -47.660  1.00  0.00           H  
ATOM   1735  N   GLU B 147     -62.486  18.604 -50.895  1.00 38.40           N  
ATOM   1736  CA  GLU B 147     -63.062  19.889 -51.293  1.00 38.15           C  
ATOM   1737  C   GLU B 147     -62.343  21.063 -50.633  1.00 37.65           C  
ATOM   1738  O   GLU B 147     -61.682  20.897 -49.609  1.00 37.89           O  
ATOM   1739  CB  GLU B 147     -64.539  19.934 -50.885  1.00 38.73           C  
ATOM   1740  CG  GLU B 147     -64.772  19.702 -49.390  1.00 39.64           C  
ATOM   1741  CD  GLU B 147     -66.236  19.691 -48.986  1.00 40.51           C  
ATOM   1742  OE1 GLU B 147     -67.037  20.468 -49.558  1.00 42.35           O  
ATOM   1743  OE2 GLU B 147     -66.584  18.912 -48.073  1.00 39.76           O1-
ATOM   1744  H   GLU B 147     -61.989  18.588 -50.017  1.00  0.00           H  
ATOM   1745  HA  GLU B 147     -62.972  20.012 -52.374  1.00  0.00           H  
ATOM   1746  HB2 GLU B 147     -65.099  19.193 -51.457  1.00  0.00           H  
ATOM   1747  HB3 GLU B 147     -64.967  20.895 -51.176  1.00  0.00           H  
ATOM   1748  HG3 GLU B 147     -64.285  20.467 -48.787  1.00  0.00           H  
ATOM   1749  HG2 GLU B 147     -64.340  18.750 -49.081  1.00  0.00           H  
ATOM   1750  N   GLN B 148     -62.506  22.254 -51.204  1.00 36.83           N  
ATOM   1751  CA  GLN B 148     -62.089  23.481 -50.533  1.00 35.34           C  
ATOM   1752  C   GLN B 148     -63.008  23.686 -49.335  1.00 32.76           C  
ATOM   1753  O   GLN B 148     -64.098  23.105 -49.284  1.00 32.00           O  
ATOM   1754  CB  GLN B 148     -62.193  24.692 -51.463  1.00 36.81           C  
ATOM   1755  CG  GLN B 148     -61.300  24.672 -52.694  1.00 38.52           C  
ATOM   1756  CD  GLN B 148     -59.823  24.687 -52.360  1.00 39.41           C  
ATOM   1757  OE1 GLN B 148     -59.238  23.641 -52.081  1.00 41.36           O  
ATOM   1758  NE2 GLN B 148     -59.205  25.868 -52.406  1.00 38.60           N  
ATOM   1759  H   GLN B 148     -63.051  22.351 -52.047  1.00  0.00           H  
ATOM   1760  HA  GLN B 148     -61.067  23.370 -50.169  1.00  0.00           H  
ATOM   1761  HB3 GLN B 148     -61.962  25.599 -50.905  1.00  0.00           H  
ATOM   1762  HB2 GLN B 148     -63.219  24.795 -51.810  1.00  0.00           H  
ATOM   1763  HG3 GLN B 148     -61.534  25.532 -53.324  1.00  0.00           H  
ATOM   1764  HG2 GLN B 148     -61.512  23.791 -53.301  1.00  0.00           H  
ATOM   1765 HE21 GLN B 148     -58.216  25.915 -52.196  1.00  0.00           H  
ATOM   1766 HE22 GLN B 148     -59.707  26.712 -52.636  1.00  0.00           H  
ATOM   1767  N   VAL B 149     -62.575  24.521 -48.389  1.00 29.92           N  
ATOM   1768  CA  VAL B 149     -63.370  24.821 -47.188  1.00 27.92           C  
ATOM   1769  C   VAL B 149     -63.789  26.287 -47.112  1.00 26.15           C  
ATOM   1770  O   VAL B 149     -63.114  27.166 -47.645  1.00 25.33           O  
ATOM   1771  CB  VAL B 149     -62.647  24.412 -45.882  1.00 27.86           C  
ATOM   1772  CG1 VAL B 149     -62.408  22.909 -45.864  1.00 27.96           C  
ATOM   1773  CG2 VAL B 149     -61.334  25.165 -45.687  1.00 28.01           C  
ATOM   1774  H   VAL B 149     -61.678  24.984 -48.482  1.00  0.00           H  
ATOM   1775  HA  VAL B 149     -64.291  24.252 -47.213  1.00  0.00           H  
ATOM   1776  HB  VAL B 149     -63.298  24.644 -45.037  1.00  0.00           H  
ATOM   1777 HG11 VAL B 149     -62.084  22.575 -44.881  1.00  0.00           H  
ATOM   1778 HG12 VAL B 149     -63.324  22.362 -46.090  1.00  0.00           H  
ATOM   1779 HG13 VAL B 149     -61.653  22.604 -46.590  1.00  0.00           H  
ATOM   1780 HG21 VAL B 149     -60.866  24.880 -44.749  1.00  0.00           H  
ATOM   1781 HG22 VAL B 149     -60.618  24.954 -46.479  1.00  0.00           H  
ATOM   1782 HG23 VAL B 149     -61.485  26.240 -45.639  1.00  0.00           H  
ATOM   1783  N   ASP B 150     -64.901  26.529 -46.426  1.00 24.65           N  
ATOM   1784  CA  ASP B 150     -65.426  27.883 -46.217  1.00 23.97           C  
ATOM   1785  C   ASP B 150     -64.700  28.641 -45.101  1.00 22.96           C  
ATOM   1786  O   ASP B 150     -64.667  29.879 -45.109  1.00 22.85           O  
ATOM   1787  CB  ASP B 150     -66.921  27.832 -45.892  1.00 24.41           C  
ATOM   1788  CG  ASP B 150     -67.740  27.178 -46.996  1.00 25.29           C  
ATOM   1789  OD1 ASP B 150     -67.800  27.747 -48.107  1.00 26.38           O  
ATOM   1790  OD2 ASP B 150     -68.319  26.091 -46.758  1.00 25.34           O1-
ATOM   1791  H   ASP B 150     -65.423  25.770 -46.006  1.00  0.00           H  
ATOM   1792  HA  ASP B 150     -65.298  28.461 -47.135  1.00  0.00           H  
ATOM   1793  HB2 ASP B 150     -67.335  28.822 -45.695  1.00  0.00           H  
ATOM   1794  HB3 ASP B 150     -67.048  27.274 -44.967  1.00  0.00           H  
ATOM   1795  N   ALA B 151     -64.136  27.907 -44.140  1.00 21.58           N  
ATOM   1796  CA  ALA B 151     -63.462  28.516 -43.001  1.00 20.42           C  
ATOM   1797  C   ALA B 151     -62.368  27.628 -42.421  1.00 19.63           C  
ATOM   1798  O   ALA B 151     -62.462  26.408 -42.489  1.00 19.15           O  
ATOM   1799  CB  ALA B 151     -64.481  28.849 -41.928  1.00 20.59           C  
ATOM   1800  H   ALA B 151     -64.190  26.898 -44.159  1.00  0.00           H  
ATOM   1801  HA  ALA B 151     -62.990  29.427 -43.356  1.00  0.00           H  
ATOM   1802  HB1 ALA B 151     -64.016  29.332 -41.068  1.00  0.00           H  
ATOM   1803  HB2 ALA B 151     -65.254  29.519 -42.305  1.00  0.00           H  
ATOM   1804  HB3 ALA B 151     -64.982  27.951 -41.566  1.00  0.00           H  
ATOM   1805  N   ILE B 152     -61.333  28.254 -41.857  1.00 18.92           N  
ATOM   1806  CA  ILE B 152     -60.275  27.544 -41.128  1.00 18.41           C  
ATOM   1807  C   ILE B 152     -60.225  28.043 -39.692  1.00 17.87           C  
ATOM   1808  O   ILE B 152     -60.270  29.247 -39.453  1.00 17.81           O  
ATOM   1809  CB  ILE B 152     -58.886  27.720 -41.787  1.00 18.48           C  
ATOM   1810  CG1 ILE B 152     -58.800  26.875 -43.054  1.00 18.65           C  
ATOM   1811  CG2 ILE B 152     -57.753  27.318 -40.841  1.00 18.30           C  
ATOM   1812  CD1 ILE B 152     -57.673  27.275 -43.975  1.00 18.96           C  
ATOM   1813  H   ILE B 152     -61.314  29.267 -41.820  1.00  0.00           H  
ATOM   1814  HA  ILE B 152     -60.496  26.481 -41.100  1.00  0.00           H  
ATOM   1815  HB  ILE B 152     -58.767  28.769 -42.059  1.00  0.00           H  
ATOM   1816 HG13 ILE B 152     -59.731  26.927 -43.617  1.00  0.00           H  
ATOM   1817 HG12 ILE B 152     -58.670  25.831 -42.779  1.00  0.00           H  
ATOM   1818 HG21 ILE B 152     -56.792  27.300 -41.354  1.00  0.00           H  
ATOM   1819 HG22 ILE B 152     -57.617  28.017 -40.015  1.00  0.00           H  
ATOM   1820 HG23 ILE B 152     -57.913  26.324 -40.424  1.00  0.00           H  
ATOM   1821 HD11 ILE B 152     -57.825  26.848 -44.966  1.00  0.00           H  
ATOM   1822 HD12 ILE B 152     -57.613  28.359 -44.066  1.00  0.00           H  
ATOM   1823 HD13 ILE B 152     -56.710  26.911 -43.615  1.00  0.00           H  
ATOM   1824  N   VAL B 153     -60.123  27.104 -38.752  1.00 17.29           N  
ATOM   1825  CA  VAL B 153     -59.874  27.411 -37.349  1.00 17.11           C  
ATOM   1826  C   VAL B 153     -58.628  26.661 -36.880  1.00 17.03           C  
ATOM   1827  O   VAL B 153     -58.376  25.526 -37.290  1.00 16.92           O  
ATOM   1828  CB  VAL B 153     -61.084  27.092 -36.442  1.00 17.34           C  
ATOM   1829  CG1 VAL B 153     -61.375  25.597 -36.371  1.00 17.38           C  
ATOM   1830  CG2 VAL B 153     -60.865  27.651 -35.037  1.00 17.48           C  
ATOM   1831  H   VAL B 153     -60.088  26.126 -39.011  1.00  0.00           H  
ATOM   1832  HA  VAL B 153     -59.660  28.470 -37.252  1.00  0.00           H  
ATOM   1833  HB  VAL B 153     -61.958  27.588 -36.867  1.00  0.00           H  
ATOM   1834 HG11 VAL B 153     -62.290  25.414 -35.810  1.00  0.00           H  
ATOM   1835 HG12 VAL B 153     -61.514  25.163 -37.362  1.00  0.00           H  
ATOM   1836 HG13 VAL B 153     -60.590  25.037 -35.863  1.00  0.00           H  
ATOM   1837 HG21 VAL B 153     -61.768  27.528 -34.438  1.00  0.00           H  
ATOM   1838 HG22 VAL B 153     -60.064  27.144 -34.498  1.00  0.00           H  
ATOM   1839 HG23 VAL B 153     -60.644  28.716 -35.051  1.00  0.00           H  
ATOM   1840  N   SER B 154     -57.844  27.312 -36.027  1.00 16.73           N  
ATOM   1841  CA  SER B 154     -56.643  26.709 -35.490  1.00 16.47           C  
ATOM   1842  C   SER B 154     -56.166  27.440 -34.248  1.00 16.28           C  
ATOM   1843  O   SER B 154     -56.243  28.660 -34.173  1.00 15.95           O  
ATOM   1844  CB  SER B 154     -55.535  26.711 -36.541  1.00 16.55           C  
ATOM   1845  OG  SER B 154     -54.369  26.061 -36.050  1.00 16.57           O  
ATOM   1846  H   SER B 154     -58.067  28.250 -35.722  1.00  0.00           H  
ATOM   1847  HA  SER B 154     -56.867  25.677 -35.206  1.00  0.00           H  
ATOM   1848  HB3 SER B 154     -55.290  27.724 -36.858  1.00  0.00           H  
ATOM   1849  HB2 SER B 154     -55.862  26.199 -37.442  1.00  0.00           H  
ATOM   1850  HG  SER B 154     -54.551  25.117 -35.991  1.00  0.00           H  
ATOM   1851  N   GLU B 155     -55.678  26.675 -33.278  1.00 16.63           N  
ATOM   1852  CA  GLU B 155     -54.980  27.224 -32.132  1.00 16.88           C  
ATOM   1853  C   GLU B 155     -53.513  26.880 -32.323  1.00 16.49           C  
ATOM   1854  O   GLU B 155     -53.029  25.838 -31.890  1.00 16.86           O  
ATOM   1855  CB  GLU B 155     -55.557  26.684 -30.821  1.00 17.48           C  
ATOM   1856  CG  GLU B 155     -55.229  27.543 -29.608  1.00 18.03           C  
ATOM   1857  CD  GLU B 155     -53.864  27.232 -29.033  1.00 18.49           C  
ATOM   1858  OE1 GLU B 155     -53.788  26.490 -28.032  1.00 19.39           O  
ATOM   1859  OE2 GLU B 155     -52.861  27.716 -29.591  1.00 18.95           O1-
ATOM   1860  H   GLU B 155     -55.648  25.671 -33.386  1.00  0.00           H  
ATOM   1861  HA  GLU B 155     -55.033  28.308 -32.108  1.00  0.00           H  
ATOM   1862  HB3 GLU B 155     -55.269  25.645 -30.650  1.00  0.00           H  
ATOM   1863  HB2 GLU B 155     -56.643  26.659 -30.913  1.00  0.00           H  
ATOM   1864  HG3 GLU B 155     -55.980  27.392 -28.834  1.00  0.00           H  
ATOM   1865  HG2 GLU B 155     -55.269  28.604 -29.852  1.00  0.00           H  
ATOM   1866  N   TRP B 156     -52.811  27.809 -32.954  1.00 15.87           N  
ATOM   1867  CA  TRP B 156     -51.452  27.602 -33.433  1.00 15.39           C  
ATOM   1868  C   TRP B 156     -50.411  28.356 -32.612  1.00 15.04           C  
ATOM   1869  O   TRP B 156     -49.216  28.156 -32.810  1.00 15.23           O  
ATOM   1870  CB  TRP B 156     -51.357  28.022 -34.906  1.00 15.33           C  
ATOM   1871  CG  TRP B 156     -51.905  29.378 -35.167  1.00 15.31           C  
ATOM   1872  CD1 TRP B 156     -53.179  29.685 -35.554  1.00 15.24           C  
ATOM   1873  CD2 TRP B 156     -51.218  30.623 -35.019  1.00 15.12           C  
ATOM   1874  NE1 TRP B 156     -53.322  31.044 -35.668  1.00 15.22           N  
ATOM   1875  CE2 TRP B 156     -52.133  31.645 -35.347  1.00 15.05           C  
ATOM   1876  CE3 TRP B 156     -49.914  30.972 -34.657  1.00 15.12           C  
ATOM   1877  CZ2 TRP B 156     -51.788  32.995 -35.326  1.00 15.04           C  
ATOM   1878  CZ3 TRP B 156     -49.568  32.317 -34.632  1.00 15.19           C  
ATOM   1879  CH2 TRP B 156     -50.503  33.313 -34.967  1.00 15.23           C  
ATOM   1880  H   TRP B 156     -53.262  28.664 -33.248  1.00  0.00           H  
ATOM   1881  HA  TRP B 156     -51.172  26.551 -33.373  1.00  0.00           H  
ATOM   1882  HB2 TRP B 156     -51.913  27.304 -35.507  1.00  0.00           H  
ATOM   1883  HB3 TRP B 156     -50.330  27.987 -35.270  1.00  0.00           H  
ATOM   1884  HD1 TRP B 156     -53.950  28.954 -35.722  1.00  0.00           H  
ATOM   1885  HE1 TRP B 156     -54.181  31.501 -35.939  1.00  0.00           H  
ATOM   1886  HE3 TRP B 156     -49.179  30.218 -34.422  1.00  0.00           H  
ATOM   1887  HZ2 TRP B 156     -52.503  33.763 -35.580  1.00  0.00           H  
ATOM   1888  HZ3 TRP B 156     -48.558  32.593 -34.372  1.00  0.00           H  
ATOM   1889  HH2 TRP B 156     -50.202  34.350 -34.946  1.00  0.00           H  
ATOM   1890  N   MET B 157     -50.855  29.210 -31.694  1.00 14.53           N  
ATOM   1891  CA  MET B 157     -49.955  30.112 -30.979  1.00 14.15           C  
ATOM   1892  C   MET B 157     -49.120  29.347 -29.965  1.00 13.77           C  
ATOM   1893  O   MET B 157     -49.654  28.588 -29.158  1.00 13.73           O  
ATOM   1894  CB  MET B 157     -50.748  31.203 -30.261  1.00 13.94           C  
ATOM   1895  CG  MET B 157     -51.538  32.081 -31.208  1.00 14.01           C  
ATOM   1896  SD  MET B 157     -53.085  31.325 -31.728  1.00 13.96           S  
ATOM   1897  CE  MET B 157     -54.077  31.619 -30.265  1.00 14.08           C  
ATOM   1898  H   MET B 157     -51.845  29.314 -31.522  1.00  0.00           H  
ATOM   1899  HA  MET B 157     -49.295  30.592 -31.704  1.00  0.00           H  
ATOM   1900  HB3 MET B 157     -50.062  31.836 -29.696  1.00  0.00           H  
ATOM   1901  HB2 MET B 157     -51.415  30.760 -29.523  1.00  0.00           H  
ATOM   1902  HG2 MET B 157     -50.957  32.267 -32.107  1.00  0.00           H  
ATOM   1903  HG3 MET B 157     -51.747  33.050 -30.756  1.00  0.00           H  
ATOM   1904  HE1 MET B 157     -55.133  31.476 -30.478  1.00  0.00           H  
ATOM   1905  HE2 MET B 157     -53.792  30.931 -29.470  1.00  0.00           H  
ATOM   1906  HE3 MET B 157     -53.941  32.638 -29.904  1.00  0.00           H  
ATOM   1907  N   GLY B 158     -47.810  29.525 -30.037  1.00 13.53           N  
ATOM   1908  CA  GLY B 158     -46.908  29.015 -29.013  1.00 13.74           C  
ATOM   1909  C   GLY B 158     -46.488  30.124 -28.078  1.00 13.72           C  
ATOM   1910  O   GLY B 158     -47.034  31.228 -28.119  1.00 13.47           O  
ATOM   1911  H   GLY B 158     -47.419  30.143 -30.738  1.00  0.00           H  
ATOM   1912  HA3 GLY B 158     -46.022  28.610 -29.483  1.00  0.00           H  
ATOM   1913  HA2 GLY B 158     -47.335  28.195 -28.434  1.00  0.00           H  
ATOM   1914  N   TYR B 159     -45.493  29.832 -27.248  1.00 13.90           N  
ATOM   1915  CA  TYR B 159     -44.893  30.852 -26.402  1.00 14.05           C  
ATOM   1916  C   TYR B 159     -44.262  31.927 -27.294  1.00 14.40           C  
ATOM   1917  O   TYR B 159     -43.680  31.618 -28.342  1.00 14.14           O  
ATOM   1918  CB  TYR B 159     -43.826  30.266 -25.487  1.00 14.10           C  
ATOM   1919  CG  TYR B 159     -44.272  29.170 -24.549  1.00 14.07           C  
ATOM   1920  CD1 TYR B 159     -45.466  29.257 -23.843  1.00 14.05           C  
ATOM   1921  CD2 TYR B 159     -43.463  28.054 -24.331  1.00 14.34           C  
ATOM   1922  CE1 TYR B 159     -45.855  28.254 -22.969  1.00 14.29           C  
ATOM   1923  CE2 TYR B 159     -43.843  27.050 -23.454  1.00 14.31           C  
ATOM   1924  CZ  TYR B 159     -45.037  27.153 -22.778  1.00 14.36           C  
ATOM   1925  OH  TYR B 159     -45.417  26.153 -21.914  1.00 14.94           O  
ATOM   1926  H   TYR B 159     -45.081  28.910 -27.231  1.00  0.00           H  
ATOM   1927  HA  TYR B 159     -45.675  31.317 -25.799  1.00  0.00           H  
ATOM   1928  HB2 TYR B 159     -43.381  31.054 -24.877  1.00  0.00           H  
ATOM   1929  HB3 TYR B 159     -43.025  29.859 -26.103  1.00  0.00           H  
ATOM   1930  HD1 TYR B 159     -46.106  30.118 -23.959  1.00  0.00           H  
ATOM   1931  HD2 TYR B 159     -42.519  27.963 -24.850  1.00  0.00           H  
ATOM   1932  HE1 TYR B 159     -46.792  28.337 -22.438  1.00  0.00           H  
ATOM   1933  HE2 TYR B 159     -43.201  26.195 -23.302  1.00  0.00           H  
ATOM   1934  HH  TYR B 159     -46.324  26.238 -21.610  1.00  0.00           H  
ATOM   1935  N   GLY B 160     -44.397  33.184 -26.878  1.00 14.57           N  
ATOM   1936  CA  GLY B 160     -44.010  34.328 -27.697  1.00 14.79           C  
ATOM   1937  C   GLY B 160     -44.689  34.336 -29.055  1.00 15.03           C  
ATOM   1938  O   GLY B 160     -44.111  34.816 -30.033  1.00 14.97           O  
ATOM   1939  H   GLY B 160     -44.863  33.377 -26.003  1.00  0.00           H  
ATOM   1940  HA2 GLY B 160     -42.926  34.333 -27.827  1.00  0.00           H  
ATOM   1941  HA3 GLY B 160     -44.270  35.245 -27.168  1.00  0.00           H  
ATOM   1942  N   LEU B 161     -45.902  33.779 -29.108  1.00 15.40           N  
ATOM   1943  CA  LEU B 161     -46.671  33.541 -30.343  1.00 15.43           C  
ATOM   1944  C   LEU B 161     -46.092  32.476 -31.284  1.00 15.27           C  
ATOM   1945  O   LEU B 161     -46.820  31.565 -31.684  1.00 15.25           O  
ATOM   1946  CB  LEU B 161     -46.904  34.846 -31.115  1.00 15.57           C  
ATOM   1947  CG  LEU B 161     -47.939  34.837 -32.242  1.00 15.64           C  
ATOM   1948  CD1 LEU B 161     -49.347  34.692 -31.695  1.00 15.74           C  
ATOM   1949  CD2 LEU B 161     -47.827  36.114 -33.060  1.00 15.61           C  
ATOM   1950  H   LEU B 161     -46.300  33.382 -28.269  1.00  0.00           H  
ATOM   1951  HA  LEU B 161     -47.628  33.158 -29.991  1.00  0.00           H  
ATOM   1952  HB3 LEU B 161     -45.967  35.203 -31.538  1.00  0.00           H  
ATOM   1953  HB2 LEU B 161     -47.210  35.608 -30.401  1.00  0.00           H  
ATOM   1954  HG  LEU B 161     -47.729  34.000 -32.902  1.00  0.00           H  
ATOM   1955 HD11 LEU B 161     -49.973  34.166 -32.408  1.00  0.00           H  
ATOM   1956 HD12 LEU B 161     -49.396  34.156 -30.749  1.00  0.00           H  
ATOM   1957 HD13 LEU B 161     -49.820  35.661 -31.532  1.00  0.00           H  
ATOM   1958 HD21 LEU B 161     -48.482  36.075 -33.931  1.00  0.00           H  
ATOM   1959 HD22 LEU B 161     -48.105  36.992 -32.476  1.00  0.00           H  
ATOM   1960 HD23 LEU B 161     -46.811  36.268 -33.427  1.00  0.00           H  
ATOM   1961  N   LEU B 162     -44.811  32.605 -31.644  1.00 15.11           N  
ATOM   1962  CA  LEU B 162     -44.210  31.863 -32.766  1.00 15.13           C  
ATOM   1963  C   LEU B 162     -43.310  30.683 -32.392  1.00 15.28           C  
ATOM   1964  O   LEU B 162     -42.747  30.052 -33.286  1.00 14.95           O  
ATOM   1965  CB  LEU B 162     -43.415  32.830 -33.656  1.00 14.95           C  
ATOM   1966  CG  LEU B 162     -44.188  34.027 -34.206  1.00 14.97           C  
ATOM   1967  CD1 LEU B 162     -43.243  34.994 -34.910  1.00 15.03           C  
ATOM   1968  CD2 LEU B 162     -45.303  33.570 -35.133  1.00 14.82           C  
ATOM   1969  H   LEU B 162     -44.263  33.361 -31.254  1.00  0.00           H  
ATOM   1970  HA  LEU B 162     -45.001  31.425 -33.376  1.00  0.00           H  
ATOM   1971  HB2 LEU B 162     -42.969  32.297 -34.498  1.00  0.00           H  
ATOM   1972  HB3 LEU B 162     -42.579  33.208 -33.070  1.00  0.00           H  
ATOM   1973  HG  LEU B 162     -44.630  34.576 -33.375  1.00  0.00           H  
ATOM   1974 HD11 LEU B 162     -43.689  35.986 -34.986  1.00  0.00           H  
ATOM   1975 HD12 LEU B 162     -42.303  35.104 -34.371  1.00  0.00           H  
ATOM   1976 HD13 LEU B 162     -42.999  34.661 -35.920  1.00  0.00           H  
ATOM   1977 HD21 LEU B 162     -45.264  34.075 -36.099  1.00  0.00           H  
ATOM   1978 HD22 LEU B 162     -45.277  32.500 -35.343  1.00  0.00           H  
ATOM   1979 HD23 LEU B 162     -46.279  33.794 -34.705  1.00  0.00           H  
ATOM   1980  N   HIS B 163     -43.167  30.377 -31.103  1.00 15.94           N  
ATOM   1981  CA  HIS B 163     -42.547  29.109 -30.694  1.00 16.75           C  
ATOM   1982  C   HIS B 163     -43.390  27.948 -31.228  1.00 17.56           C  
ATOM   1983  O   HIS B 163     -44.609  28.047 -31.287  1.00 16.95           O  
ATOM   1984  CB  HIS B 163     -42.407  29.011 -29.177  1.00 16.62           C  
ATOM   1985  CG  HIS B 163     -41.601  27.838 -28.720  1.00 16.54           C  
ATOM   1986  ND1 HIS B 163     -40.269  27.696 -29.033  1.00 16.49           N  
ATOM   1987  CD2 HIS B 163     -41.924  26.765 -27.959  1.00 16.46           C  
ATOM   1988  CE1 HIS B 163     -39.805  26.583 -28.494  1.00 16.42           C  
ATOM   1989  NE2 HIS B 163     -40.787  26.003 -27.831  1.00 16.48           N  
ATOM   1990  H   HIS B 163     -43.620  30.926 -30.385  1.00  0.00           H  
ATOM   1991  HA  HIS B 163     -41.563  29.044 -31.157  1.00  0.00           H  
ATOM   1992  HB3 HIS B 163     -43.385  28.971 -28.700  1.00  0.00           H  
ATOM   1993  HB2 HIS B 163     -41.902  29.902 -28.808  1.00  0.00           H  
ATOM   1994  HD1 HIS B 163     -39.742  28.342 -29.599  1.00  0.00           H  
ATOM   1995  HD2 HIS B 163     -42.863  26.487 -27.501  1.00  0.00           H  
ATOM   1996  HE1 HIS B 163     -38.794  26.213 -28.559  1.00  0.00           H  
ATOM   1997  N   GLU B 164     -42.712  26.877 -31.641  1.00 18.93           N  
ATOM   1998  CA  GLU B 164     -43.300  25.745 -32.388  1.00 20.09           C  
ATOM   1999  C   GLU B 164     -43.421  25.965 -33.901  1.00 20.59           C  
ATOM   2000  O   GLU B 164     -43.491  24.987 -34.643  1.00 20.82           O  
ATOM   2001  CB  GLU B 164     -44.666  25.304 -31.848  1.00 20.66           C  
ATOM   2002  CG  GLU B 164     -44.708  25.003 -30.360  1.00 21.17           C  
ATOM   2003  CD  GLU B 164     -46.105  24.658 -29.886  1.00 21.90           C  
ATOM   2004  OE1 GLU B 164     -46.530  25.195 -28.837  1.00 22.18           O  
ATOM   2005  OE2 GLU B 164     -46.783  23.855 -30.571  1.00 22.06           O1-
ATOM   2006  H   GLU B 164     -41.702  26.864 -31.573  1.00  0.00           H  
ATOM   2007  HA  GLU B 164     -42.613  24.915 -32.236  1.00  0.00           H  
ATOM   2008  HB2 GLU B 164     -44.921  24.382 -32.369  1.00  0.00           H  
ATOM   2009  HB3 GLU B 164     -45.467  25.985 -32.138  1.00  0.00           H  
ATOM   2010  HG3 GLU B 164     -44.349  25.838 -29.761  1.00  0.00           H  
ATOM   2011  HG2 GLU B 164     -44.043  24.172 -30.142  1.00  0.00           H  
ATOM   2012  N   SER B 165     -43.464  27.221 -34.357  1.00 21.27           N  
ATOM   2013  CA  SER B 165     -43.557  27.556 -35.795  1.00 21.84           C  
ATOM   2014  C   SER B 165     -44.769  26.908 -36.493  1.00 21.86           C  
ATOM   2015  O   SER B 165     -44.679  26.453 -37.637  1.00 22.17           O  
ATOM   2016  CB  SER B 165     -42.257  27.184 -36.535  1.00 21.51           C  
ATOM   2017  OG  SER B 165     -41.120  27.684 -35.866  1.00 21.36           O  
ATOM   2018  H   SER B 165     -43.384  27.999 -33.716  1.00  0.00           H  
ATOM   2019  HA  SER B 165     -43.691  28.637 -35.853  1.00  0.00           H  
ATOM   2020  HB2 SER B 165     -42.261  27.592 -37.547  1.00  0.00           H  
ATOM   2021  HB3 SER B 165     -42.143  26.104 -36.633  1.00  0.00           H  
ATOM   2022  HG  SER B 165     -40.323  27.309 -36.256  1.00  0.00           H  
ATOM   2023  N   MET B 166     -45.896  26.872 -35.793  1.00 21.95           N  
ATOM   2024  CA  MET B 166     -47.107  26.267 -36.333  1.00 21.96           C  
ATOM   2025  C   MET B 166     -47.817  27.166 -37.354  1.00 21.08           C  
ATOM   2026  O   MET B 166     -48.609  26.670 -38.149  1.00 21.00           O  
ATOM   2027  CB  MET B 166     -48.062  25.896 -35.200  1.00 22.43           C  
ATOM   2028  CG  MET B 166     -49.280  25.126 -35.670  1.00 23.14           C  
ATOM   2029  SD  MET B 166     -50.052  24.145 -34.384  1.00 24.62           S  
ATOM   2030  CE  MET B 166     -51.579  23.734 -35.229  1.00 24.81           C  
ATOM   2031  H   MET B 166     -45.934  27.236 -34.851  1.00  0.00           H  
ATOM   2032  HA  MET B 166     -46.834  25.341 -36.844  1.00  0.00           H  
ATOM   2033  HB3 MET B 166     -48.378  26.800 -34.687  1.00  0.00           H  
ATOM   2034  HB2 MET B 166     -47.526  25.302 -34.458  1.00  0.00           H  
ATOM   2035  HG3 MET B 166     -49.009  24.437 -36.471  1.00  0.00           H  
ATOM   2036  HG2 MET B 166     -50.026  25.803 -36.083  1.00  0.00           H  
ATOM   2037  HE1 MET B 166     -52.231  23.168 -34.565  1.00  0.00           H  
ATOM   2038  HE2 MET B 166     -52.103  24.640 -35.529  1.00  0.00           H  
ATOM   2039  HE3 MET B 166     -51.380  23.135 -36.118  1.00  0.00           H  
ATOM   2040  N   LEU B 167     -47.531  28.468 -37.351  1.00 20.46           N  
ATOM   2041  CA  LEU B 167     -48.235  29.404 -38.231  1.00 20.30           C  
ATOM   2042  C   LEU B 167     -48.077  29.111 -39.727  1.00 20.33           C  
ATOM   2043  O   LEU B 167     -49.009  29.350 -40.491  1.00 20.33           O  
ATOM   2044  CB  LEU B 167     -47.826  30.855 -37.940  1.00 20.11           C  
ATOM   2045  CG  LEU B 167     -48.611  31.959 -38.658  1.00 20.04           C  
ATOM   2046  CD1 LEU B 167     -50.110  31.810 -38.451  1.00 19.79           C  
ATOM   2047  CD2 LEU B 167     -48.137  33.322 -38.180  1.00 20.16           C  
ATOM   2048  H   LEU B 167     -46.864  28.849 -36.697  1.00  0.00           H  
ATOM   2049  HA  LEU B 167     -49.294  29.285 -37.997  1.00  0.00           H  
ATOM   2050  HB3 LEU B 167     -46.763  30.971 -38.152  1.00  0.00           H  
ATOM   2051  HB2 LEU B 167     -47.924  31.016 -36.865  1.00  0.00           H  
ATOM   2052  HG  LEU B 167     -48.402  31.901 -39.726  1.00  0.00           H  
ATOM   2053 HD11 LEU B 167     -50.620  32.762 -38.310  1.00  0.00           H  
ATOM   2054 HD12 LEU B 167     -50.575  31.341 -39.318  1.00  0.00           H  
ATOM   2055 HD13 LEU B 167     -50.352  31.197 -37.587  1.00  0.00           H  
ATOM   2056 HD21 LEU B 167     -47.872  33.954 -39.029  1.00  0.00           H  
ATOM   2057 HD22 LEU B 167     -48.885  33.863 -37.600  1.00  0.00           H  
ATOM   2058 HD23 LEU B 167     -47.250  33.255 -37.549  1.00  0.00           H  
ATOM   2059  N   SER B 168     -46.922  28.602 -40.150  1.00 20.68           N  
ATOM   2060  CA  SER B 168     -46.696  28.337 -41.579  1.00 21.19           C  
ATOM   2061  C   SER B 168     -47.571  27.192 -42.096  1.00 21.06           C  
ATOM   2062  O   SER B 168     -47.992  27.217 -43.247  1.00 21.06           O  
ATOM   2063  CB  SER B 168     -45.216  28.073 -41.872  1.00 21.74           C  
ATOM   2064  OG  SER B 168     -44.786  26.863 -41.285  1.00 22.75           O  
ATOM   2065  H   SER B 168     -46.172  28.385 -39.509  1.00  0.00           H  
ATOM   2066  HA  SER B 168     -46.972  29.237 -42.133  1.00  0.00           H  
ATOM   2067  HB2 SER B 168     -44.600  28.892 -41.499  1.00  0.00           H  
ATOM   2068  HB3 SER B 168     -45.046  28.017 -42.948  1.00  0.00           H  
ATOM   2069  HG  SER B 168     -43.862  26.724 -41.506  1.00  0.00           H  
ATOM   2070  N   SER B 169     -47.843  26.202 -41.246  1.00 21.01           N  
ATOM   2071  CA  SER B 169     -48.817  25.143 -41.553  1.00 20.80           C  
ATOM   2072  C   SER B 169     -50.217  25.699 -41.785  1.00 21.35           C  
ATOM   2073  O   SER B 169     -50.905  25.298 -42.722  1.00 21.82           O  
ATOM   2074  CB  SER B 169     -48.890  24.128 -40.410  1.00 20.35           C  
ATOM   2075  OG  SER B 169     -47.626  23.562 -40.137  1.00 20.20           O  
ATOM   2076  H   SER B 169     -47.442  26.196 -40.319  1.00  0.00           H  
ATOM   2077  HA  SER B 169     -48.491  24.628 -42.459  1.00  0.00           H  
ATOM   2078  HB2 SER B 169     -49.570  23.316 -40.660  1.00  0.00           H  
ATOM   2079  HB3 SER B 169     -49.270  24.577 -39.493  1.00  0.00           H  
ATOM   2080  HG  SER B 169     -47.364  22.999 -40.879  1.00  0.00           H  
ATOM   2081  N   VAL B 170     -50.630  26.619 -40.918  1.00 21.82           N  
ATOM   2082  CA  VAL B 170     -51.959  27.226 -40.993  1.00 22.35           C  
ATOM   2083  C   VAL B 170     -52.092  28.056 -42.271  1.00 23.57           C  
ATOM   2084  O   VAL B 170     -53.125  28.008 -42.945  1.00 23.59           O  
ATOM   2085  CB  VAL B 170     -52.248  28.106 -39.748  1.00 21.96           C  
ATOM   2086  CG1 VAL B 170     -53.576  28.849 -39.884  1.00 21.86           C  
ATOM   2087  CG2 VAL B 170     -52.240  27.258 -38.481  1.00 21.73           C  
ATOM   2088  H   VAL B 170     -50.027  26.920 -40.164  1.00  0.00           H  
ATOM   2089  HA  VAL B 170     -52.701  26.425 -41.033  1.00  0.00           H  
ATOM   2090  HB  VAL B 170     -51.464  28.856 -39.641  1.00  0.00           H  
ATOM   2091 HG11 VAL B 170     -53.836  29.350 -38.951  1.00  0.00           H  
ATOM   2092 HG12 VAL B 170     -53.548  29.628 -40.646  1.00  0.00           H  
ATOM   2093 HG13 VAL B 170     -54.393  28.167 -40.123  1.00  0.00           H  
ATOM   2094 HG21 VAL B 170     -52.505  27.863 -37.618  1.00  0.00           H  
ATOM   2095 HG22 VAL B 170     -52.961  26.442 -38.543  1.00  0.00           H  
ATOM   2096 HG23 VAL B 170     -51.261  26.823 -38.284  1.00  0.00           H  
ATOM   2097  N   LEU B 171     -51.043  28.813 -42.589  1.00 25.29           N  
ATOM   2098  CA  LEU B 171     -51.011  29.639 -43.795  1.00 26.55           C  
ATOM   2099  C   LEU B 171     -50.895  28.794 -45.061  1.00 27.36           C  
ATOM   2100  O   LEU B 171     -51.539  29.096 -46.061  1.00 27.45           O  
ATOM   2101  CB  LEU B 171     -49.865  30.649 -43.727  1.00 26.37           C  
ATOM   2102  CG  LEU B 171     -49.963  31.682 -42.607  1.00 26.41           C  
ATOM   2103  CD1 LEU B 171     -48.671  32.483 -42.550  1.00 26.81           C  
ATOM   2104  CD2 LEU B 171     -51.170  32.592 -42.779  1.00 26.29           C  
ATOM   2105  H   LEU B 171     -50.228  28.838 -41.989  1.00  0.00           H  
ATOM   2106  HA  LEU B 171     -51.955  30.181 -43.860  1.00  0.00           H  
ATOM   2107  HB3 LEU B 171     -49.826  31.184 -44.675  1.00  0.00           H  
ATOM   2108  HB2 LEU B 171     -48.921  30.108 -43.641  1.00  0.00           H  
ATOM   2109  HG  LEU B 171     -50.080  31.177 -41.654  1.00  0.00           H  
ATOM   2110 HD11 LEU B 171     -48.689  33.200 -41.729  1.00  0.00           H  
ATOM   2111 HD12 LEU B 171     -47.808  31.834 -42.397  1.00  0.00           H  
ATOM   2112 HD13 LEU B 171     -48.507  33.043 -43.472  1.00  0.00           H  
ATOM   2113 HD21 LEU B 171     -50.889  33.647 -42.792  1.00  0.00           H  
ATOM   2114 HD22 LEU B 171     -51.716  32.403 -43.703  1.00  0.00           H  
ATOM   2115 HD23 LEU B 171     -51.874  32.461 -41.955  1.00  0.00           H  
ATOM   2116  N   HIS B 172     -50.080  27.744 -45.010  1.00 28.72           N  
ATOM   2117  CA  HIS B 172     -50.007  26.762 -46.097  1.00 30.89           C  
ATOM   2118  C   HIS B 172     -51.381  26.143 -46.386  1.00 29.79           C  
ATOM   2119  O   HIS B 172     -51.753  25.985 -47.545  1.00 30.05           O  
ATOM   2120  CB  HIS B 172     -48.984  25.662 -45.771  1.00 33.43           C  
ATOM   2121  CG  HIS B 172     -48.705  24.732 -46.912  1.00 37.71           C  
ATOM   2122  ND1 HIS B 172     -49.545  23.690 -47.253  1.00 38.97           N  
ATOM   2123  CD2 HIS B 172     -47.673  24.684 -47.790  1.00 39.72           C  
ATOM   2124  CE1 HIS B 172     -49.044  23.043 -48.290  1.00 39.98           C  
ATOM   2125  NE2 HIS B 172     -47.908  23.625 -48.635  1.00 40.35           N  
ATOM   2126  H   HIS B 172     -49.528  27.554 -44.182  1.00  0.00           H  
ATOM   2127  HA  HIS B 172     -49.672  27.289 -46.993  1.00  0.00           H  
ATOM   2128  HB3 HIS B 172     -49.292  25.079 -44.903  1.00  0.00           H  
ATOM   2129  HB2 HIS B 172     -48.030  26.120 -45.512  1.00  0.00           H  
ATOM   2130  HD1 HIS B 172     -50.408  23.458 -46.784  1.00  0.00           H  
ATOM   2131  HD2 HIS B 172     -46.798  25.311 -47.879  1.00  0.00           H  
ATOM   2132  HE1 HIS B 172     -49.484  22.181 -48.770  1.00  0.00           H  
ATOM   2133  N   ALA B 173     -52.124  25.809 -45.332  1.00 29.06           N  
ATOM   2134  CA  ALA B 173     -53.483  25.264 -45.465  1.00 28.71           C  
ATOM   2135  C   ALA B 173     -54.522  26.286 -45.958  1.00 28.49           C  
ATOM   2136  O   ALA B 173     -55.463  25.910 -46.655  1.00 28.19           O  
ATOM   2137  CB  ALA B 173     -53.937  24.656 -44.147  1.00 28.45           C  
ATOM   2138  H   ALA B 173     -51.768  25.931 -44.392  1.00  0.00           H  
ATOM   2139  HA  ALA B 173     -53.446  24.456 -46.199  1.00  0.00           H  
ATOM   2140  HB1 ALA B 173     -54.899  24.155 -44.254  1.00  0.00           H  
ATOM   2141  HB2 ALA B 173     -53.222  23.912 -43.796  1.00  0.00           H  
ATOM   2142  HB3 ALA B 173     -54.036  25.410 -43.365  1.00  0.00           H  
ATOM   2143  N   ARG B 174     -54.369  27.556 -45.577  1.00 28.71           N  
ATOM   2144  CA  ARG B 174     -55.238  28.646 -46.073  1.00 29.07           C  
ATOM   2145  C   ARG B 174     -55.128  28.764 -47.589  1.00 28.61           C  
ATOM   2146  O   ARG B 174     -56.134  28.766 -48.291  1.00 28.97           O  
ATOM   2147  CB  ARG B 174     -54.880  29.989 -45.405  1.00 29.37           C  
ATOM   2148  CG  ARG B 174     -55.554  31.243 -45.983  1.00 30.28           C  
ATOM   2149  CD  ARG B 174     -54.631  32.466 -45.994  1.00 31.30           C  
ATOM   2150  NE  ARG B 174     -53.348  32.177 -46.647  1.00 32.07           N  
ATOM   2151  CZ  ARG B 174     -52.235  32.913 -46.558  1.00 33.13           C  
ATOM   2152  NH1 ARG B 174     -51.135  32.507 -47.196  1.00 33.87           N  
ATOM   2153  NH2 ARG B 174     -52.194  34.046 -45.852  1.00 33.15           N1+
ATOM   2154  H   ARG B 174     -53.613  27.814 -44.957  1.00  0.00           H  
ATOM   2155  HA  ARG B 174     -56.270  28.407 -45.845  1.00  0.00           H  
ATOM   2156  HB3 ARG B 174     -53.800  30.081 -45.457  1.00  0.00           H  
ATOM   2157  HB2 ARG B 174     -55.081  29.935 -44.334  1.00  0.00           H  
ATOM   2158  HG3 ARG B 174     -56.394  31.461 -45.328  1.00  0.00           H  
ATOM   2159  HG2 ARG B 174     -55.992  31.133 -46.974  1.00  0.00           H  
ATOM   2160  HD2 ARG B 174     -54.513  32.863 -44.985  1.00  0.00           H  
ATOM   2161  HD3 ARG B 174     -55.082  33.258 -46.594  1.00  0.00           H  
ATOM   2162  HE  ARG B 174     -53.326  31.363 -47.247  1.00  0.00           H  
ATOM   2163 HH11 ARG B 174     -50.260  33.028 -47.147  1.00  0.00           H  
ATOM   2164 HH12 ARG B 174     -51.175  31.651 -47.736  1.00  0.00           H  
ATOM   2165 HH21 ARG B 174     -51.353  34.607 -45.836  1.00  0.00           H  
ATOM   2166 HH22 ARG B 174     -52.985  34.344 -45.295  1.00  0.00           H  
ATOM   2167  N   THR B 175     -53.899  28.857 -48.076  1.00 28.26           N  
ATOM   2168  CA  THR B 175     -53.634  29.060 -49.493  1.00 28.55           C  
ATOM   2169  C   THR B 175     -54.142  27.884 -50.329  1.00 28.57           C  
ATOM   2170  O   THR B 175     -54.725  28.083 -51.391  1.00 28.62           O  
ATOM   2171  CB  THR B 175     -52.129  29.303 -49.728  1.00 28.72           C  
ATOM   2172  OG1 THR B 175     -51.703  30.409 -48.918  1.00 28.31           O  
ATOM   2173  CG2 THR B 175     -51.829  29.608 -51.199  1.00 29.00           C  
ATOM   2174  H   THR B 175     -53.096  28.839 -47.460  1.00  0.00           H  
ATOM   2175  HA  THR B 175     -54.180  29.952 -49.809  1.00  0.00           H  
ATOM   2176  HB  THR B 175     -51.555  28.429 -49.416  1.00  0.00           H  
ATOM   2177  HG1 THR B 175     -50.832  30.667 -49.234  1.00  0.00           H  
ATOM   2178 HG21 THR B 175     -50.782  29.883 -51.331  1.00  0.00           H  
ATOM   2179 HG22 THR B 175     -52.010  28.748 -51.845  1.00  0.00           H  
ATOM   2180 HG23 THR B 175     -52.435  30.437 -51.566  1.00  0.00           H  
ATOM   2181  N   LYS B 176     -53.953  26.673 -49.819  1.00 28.81           N  
ATOM   2182  CA  LYS B 176     -54.368  25.461 -50.517  1.00 29.43           C  
ATOM   2183  C   LYS B 176     -55.876  25.187 -50.434  1.00 28.78           C  
ATOM   2184  O   LYS B 176     -56.503  24.917 -51.459  1.00 29.93           O  
ATOM   2185  CB  LYS B 176     -53.593  24.258 -49.980  1.00 30.29           C  
ATOM   2186  CG  LYS B 176     -53.655  23.039 -50.880  1.00 31.63           C  
ATOM   2187  CD  LYS B 176     -52.621  22.007 -50.465  1.00 32.77           C  
ATOM   2188  CE  LYS B 176     -52.703  20.757 -51.327  1.00 33.46           C  
ATOM   2189  NZ  LYS B 176     -51.872  19.665 -50.744  1.00 34.12           N1+
ATOM   2190  H   LYS B 176     -53.481  26.557 -48.933  1.00  0.00           H  
ATOM   2191  HA  LYS B 176     -54.111  25.574 -51.573  1.00  0.00           H  
ATOM   2192  HB3 LYS B 176     -53.894  24.013 -48.960  1.00  0.00           H  
ATOM   2193  HB2 LYS B 176     -52.545  24.553 -49.911  1.00  0.00           H  
ATOM   2194  HG3 LYS B 176     -53.481  23.328 -51.917  1.00  0.00           H  
ATOM   2195  HG2 LYS B 176     -54.654  22.602 -50.844  1.00  0.00           H  
ATOM   2196  HD3 LYS B 176     -52.767  21.747 -49.416  1.00  0.00           H  
ATOM   2197  HD2 LYS B 176     -51.620  22.434 -50.539  1.00  0.00           H  
ATOM   2198  HE3 LYS B 176     -52.370  20.967 -52.344  1.00  0.00           H  
ATOM   2199  HE2 LYS B 176     -53.730  20.401 -51.394  1.00  0.00           H  
ATOM   2200  HZ1 LYS B 176     -51.958  18.838 -51.320  1.00  0.00           H  
ATOM   2201  HZ2 LYS B 176     -50.904  19.950 -50.704  1.00  0.00           H  
ATOM   2202  HZ3 LYS B 176     -52.198  19.447 -49.813  1.00  0.00           H  
ATOM   2203  N   TRP B 177     -56.450  25.264 -49.231  1.00 27.08           N  
ATOM   2204  CA  TRP B 177     -57.813  24.770 -48.983  1.00 25.81           C  
ATOM   2205  C   TRP B 177     -58.904  25.818 -48.754  1.00 26.16           C  
ATOM   2206  O   TRP B 177     -60.075  25.526 -49.005  1.00 26.47           O  
ATOM   2207  CB  TRP B 177     -57.795  23.776 -47.820  1.00 24.97           C  
ATOM   2208  CG  TRP B 177     -56.911  22.622 -48.100  1.00 24.30           C  
ATOM   2209  CD1 TRP B 177     -55.722  22.332 -47.500  1.00 24.28           C  
ATOM   2210  CD2 TRP B 177     -57.120  21.614 -49.089  1.00 24.05           C  
ATOM   2211  NE1 TRP B 177     -55.182  21.189 -48.044  1.00 23.84           N  
ATOM   2212  CE2 TRP B 177     -56.019  20.731 -49.026  1.00 23.69           C  
ATOM   2213  CE3 TRP B 177     -58.136  21.366 -50.025  1.00 24.06           C  
ATOM   2214  CZ2 TRP B 177     -55.906  19.614 -49.861  1.00 23.83           C  
ATOM   2215  CZ3 TRP B 177     -58.021  20.255 -50.857  1.00 23.86           C  
ATOM   2216  CH2 TRP B 177     -56.910  19.396 -50.770  1.00 23.72           C  
ATOM   2217  H   TRP B 177     -55.909  25.528 -48.417  1.00  0.00           H  
ATOM   2218  HA  TRP B 177     -58.160  24.206 -49.846  1.00  0.00           H  
ATOM   2219  HB2 TRP B 177     -58.798  23.389 -47.630  1.00  0.00           H  
ATOM   2220  HB3 TRP B 177     -57.476  24.259 -46.896  1.00  0.00           H  
ATOM   2221  HD1 TRP B 177     -55.286  22.920 -46.706  1.00  0.00           H  
ATOM   2222  HE1 TRP B 177     -54.317  20.769 -47.735  1.00  0.00           H  
ATOM   2223  HE3 TRP B 177     -59.001  22.009 -50.086  1.00  0.00           H  
ATOM   2224  HZ2 TRP B 177     -55.060  18.946 -49.797  1.00  0.00           H  
ATOM   2225  HZ3 TRP B 177     -58.801  20.047 -51.575  1.00  0.00           H  
ATOM   2226  HH2 TRP B 177     -56.851  18.539 -51.426  1.00  0.00           H  
ATOM   2227  N   LEU B 178     -58.553  27.013 -48.280  1.00 26.47           N  
ATOM   2228  CA  LEU B 178     -59.568  28.035 -48.006  1.00 27.01           C  
ATOM   2229  C   LEU B 178     -60.054  28.708 -49.294  1.00 28.58           C  
ATOM   2230  O   LEU B 178     -59.250  29.135 -50.127  1.00 27.76           O  
ATOM   2231  CB  LEU B 178     -59.049  29.095 -47.035  1.00 26.43           C  
ATOM   2232  CG  LEU B 178     -60.122  30.026 -46.451  1.00 26.38           C  
ATOM   2233  CD1 LEU B 178     -60.990  29.322 -45.420  1.00 26.11           C  
ATOM   2234  CD2 LEU B 178     -59.473  31.260 -45.846  1.00 26.47           C  
ATOM   2235  H   LEU B 178     -57.585  27.257 -48.121  1.00  0.00           H  
ATOM   2236  HA  LEU B 178     -60.416  27.544 -47.524  1.00  0.00           H  
ATOM   2237  HB3 LEU B 178     -58.312  29.711 -47.549  1.00  0.00           H  
ATOM   2238  HB2 LEU B 178     -58.516  28.618 -46.218  1.00  0.00           H  
ATOM   2239  HG  LEU B 178     -60.777  30.379 -47.242  1.00  0.00           H  
ATOM   2240 HD11 LEU B 178     -60.901  29.757 -44.424  1.00  0.00           H  
ATOM   2241 HD12 LEU B 178     -62.037  29.372 -45.711  1.00  0.00           H  
ATOM   2242 HD13 LEU B 178     -60.732  28.271 -45.316  1.00  0.00           H  
ATOM   2243 HD21 LEU B 178     -60.081  31.713 -45.064  1.00  0.00           H  
ATOM   2244 HD22 LEU B 178     -58.515  31.017 -45.395  1.00  0.00           H  
ATOM   2245 HD23 LEU B 178     -59.307  32.025 -46.605  1.00  0.00           H  
ATOM   2246  N   LYS B 179     -61.375  28.809 -49.434  1.00 30.78           N  
ATOM   2247  CA  LYS B 179     -61.996  29.519 -50.552  1.00 32.97           C  
ATOM   2248  C   LYS B 179     -61.716  31.015 -50.473  1.00 34.52           C  
ATOM   2249  O   LYS B 179     -61.368  31.529 -49.408  1.00 35.59           O  
ATOM   2250  CB  LYS B 179     -63.509  29.276 -50.571  1.00 33.61           C  
ATOM   2251  CG  LYS B 179     -63.896  27.852 -50.940  1.00 34.33           C  
ATOM   2252  CD  LYS B 179     -65.387  27.609 -50.755  1.00 35.68           C  
ATOM   2253  CE  LYS B 179     -65.775  26.175 -51.091  1.00 37.03           C  
ATOM   2254  NZ  LYS B 179     -66.991  25.735 -50.352  1.00 37.51           N1+
ATOM   2255  H   LYS B 179     -61.995  28.428 -48.731  1.00  0.00           H  
ATOM   2256  HA  LYS B 179     -61.569  29.138 -51.482  1.00  0.00           H  
ATOM   2257  HB3 LYS B 179     -63.991  29.944 -51.287  1.00  0.00           H  
ATOM   2258  HB2 LYS B 179     -63.924  29.534 -49.595  1.00  0.00           H  
ATOM   2259  HG3 LYS B 179     -63.353  27.162 -50.298  1.00  0.00           H  
ATOM   2260  HG2 LYS B 179     -63.598  27.634 -51.966  1.00  0.00           H  
ATOM   2261  HD3 LYS B 179     -65.961  28.301 -51.372  1.00  0.00           H  
ATOM   2262  HD2 LYS B 179     -65.650  27.830 -49.720  1.00  0.00           H  
ATOM   2263  HE3 LYS B 179     -64.992  25.500 -50.754  1.00  0.00           H  
ATOM   2264  HE2 LYS B 179     -65.893  26.029 -52.165  1.00  0.00           H  
ATOM   2265  HZ1 LYS B 179     -67.159  24.754 -50.518  1.00  0.00           H  
ATOM   2266  HZ2 LYS B 179     -66.864  25.894 -49.361  1.00  0.00           H  
ATOM   2267  HZ3 LYS B 179     -67.787  26.274 -50.660  1.00  0.00           H  
ATOM   2268  N   GLU B 180     -61.870  31.702 -51.607  1.00 36.42           N  
ATOM   2269  CA  GLU B 180     -61.655  33.159 -51.691  1.00 37.89           C  
ATOM   2270  C   GLU B 180     -62.586  33.921 -50.737  1.00 38.28           C  
ATOM   2271  O   GLU B 180     -63.813  33.780 -50.810  1.00 39.06           O  
ATOM   2272  CB  GLU B 180     -61.861  33.662 -53.127  1.00 37.95           C  
ATOM   2273  CG  GLU B 180     -61.542  35.159 -53.356  1.00  0.00           C  
ATOM   2274  CD  GLU B 180     -61.694  35.610 -54.810  1.00  0.00           C  
ATOM   2275  OE1 GLU B 180     -62.179  34.812 -55.640  1.00  0.00           O  
ATOM   2276  OE2 GLU B 180     -61.321  36.771 -55.078  1.00  0.00           O1-
ATOM   2277  H   GLU B 180     -62.161  31.237 -52.454  1.00  0.00           H  
ATOM   2278  HA  GLU B 180     -60.617  33.351 -51.410  1.00  0.00           H  
ATOM   2279  HB2 GLU B 180     -61.233  33.066 -53.791  1.00  0.00           H  
ATOM   2280  HB3 GLU B 180     -62.888  33.459 -53.437  1.00  0.00           H  
ATOM   2281  HG2 GLU B 180     -62.193  35.790 -52.751  1.00  0.00           H  
ATOM   2282  HG3 GLU B 180     -60.519  35.368 -53.040  1.00  0.00           H  
ATOM   2283  N   GLY B 181     -61.994  34.711 -49.840  1.00 37.99           N  
ATOM   2284  CA  GLY B 181     -62.748  35.439 -48.814  1.00 37.63           C  
ATOM   2285  C   GLY B 181     -63.409  34.528 -47.792  1.00 36.58           C  
ATOM   2286  O   GLY B 181     -64.536  34.789 -47.359  1.00 37.96           O  
ATOM   2287  H   GLY B 181     -60.988  34.794 -49.829  1.00  0.00           H  
ATOM   2288  HA2 GLY B 181     -63.502  36.070 -49.288  1.00  0.00           H  
ATOM   2289  HA3 GLY B 181     -62.065  36.108 -48.290  1.00  0.00           H  
ATOM   2290  N   GLY B 182     -62.716  33.448 -47.428  1.00 34.17           N  
ATOM   2291  CA  GLY B 182     -63.183  32.515 -46.405  1.00 31.69           C  
ATOM   2292  C   GLY B 182     -62.746  32.987 -45.032  1.00 29.00           C  
ATOM   2293  O   GLY B 182     -61.842  33.819 -44.911  1.00 27.43           O  
ATOM   2294  H   GLY B 182     -61.818  33.260 -47.851  1.00  0.00           H  
ATOM   2295  HA3 GLY B 182     -62.749  31.536 -46.602  1.00  0.00           H  
ATOM   2296  HA2 GLY B 182     -64.267  32.390 -46.442  1.00  0.00           H  
ATOM   2297  N   LEU B 183     -63.378  32.438 -43.999  1.00 26.74           N  
ATOM   2298  CA  LEU B 183     -63.145  32.878 -42.630  1.00 26.17           C  
ATOM   2299  C   LEU B 183     -61.942  32.176 -41.984  1.00 25.00           C  
ATOM   2300  O   LEU B 183     -61.880  30.954 -41.952  1.00 24.24           O  
ATOM   2301  CB  LEU B 183     -64.404  32.658 -41.788  1.00 26.47           C  
ATOM   2302  CG  LEU B 183     -64.465  33.397 -40.444  1.00 27.12           C  
ATOM   2303  CD1 LEU B 183     -64.578  34.907 -40.621  1.00 27.25           C  
ATOM   2304  CD2 LEU B 183     -65.632  32.877 -39.621  1.00 27.67           C  
ATOM   2305  H   LEU B 183     -64.079  31.724 -44.146  1.00  0.00           H  
ATOM   2306  HA  LEU B 183     -62.952  33.953 -42.644  1.00  0.00           H  
ATOM   2307  HB3 LEU B 183     -64.524  31.591 -41.616  1.00  0.00           H  
ATOM   2308  HB2 LEU B 183     -65.280  32.947 -42.371  1.00  0.00           H  
ATOM   2309  HG  LEU B 183     -63.556  33.184 -39.883  1.00  0.00           H  
ATOM   2310 HD11 LEU B 183     -65.374  35.339 -40.012  1.00  0.00           H  
ATOM   2311 HD12 LEU B 183     -63.649  35.394 -40.323  1.00  0.00           H  
ATOM   2312 HD13 LEU B 183     -64.776  35.191 -41.655  1.00  0.00           H  
ATOM   2313 HD21 LEU B 183     -65.573  33.199 -38.585  1.00  0.00           H  
ATOM   2314 HD22 LEU B 183     -66.578  33.242 -40.016  1.00  0.00           H  
ATOM   2315 HD23 LEU B 183     -65.675  31.787 -39.617  1.00  0.00           H  
ATOM   2316  N   LEU B 184     -60.988  32.969 -41.490  1.00 24.33           N  
ATOM   2317  CA  LEU B 184     -59.913  32.483 -40.617  1.00 23.52           C  
ATOM   2318  C   LEU B 184     -60.244  32.852 -39.176  1.00 22.46           C  
ATOM   2319  O   LEU B 184     -60.638  33.987 -38.910  1.00 22.39           O  
ATOM   2320  CB  LEU B 184     -58.566  33.105 -40.990  1.00 23.98           C  
ATOM   2321  CG  LEU B 184     -57.691  32.379 -42.010  1.00 24.59           C  
ATOM   2322  CD1 LEU B 184     -56.566  33.305 -42.451  1.00 25.04           C  
ATOM   2323  CD2 LEU B 184     -57.104  31.096 -41.443  1.00 24.68           C  
ATOM   2324  H   LEU B 184     -61.077  33.972 -41.568  1.00  0.00           H  
ATOM   2325  HA  LEU B 184     -59.823  31.401 -40.686  1.00  0.00           H  
ATOM   2326  HB3 LEU B 184     -57.950  33.231 -40.096  1.00  0.00           H  
ATOM   2327  HB2 LEU B 184     -58.758  34.123 -41.334  1.00  0.00           H  
ATOM   2328  HG  LEU B 184     -58.308  32.134 -42.876  1.00  0.00           H  
ATOM   2329 HD11 LEU B 184     -55.568  32.892 -42.300  1.00  0.00           H  
ATOM   2330 HD12 LEU B 184     -56.651  33.515 -43.518  1.00  0.00           H  
ATOM   2331 HD13 LEU B 184     -56.584  34.270 -41.943  1.00  0.00           H  
ATOM   2332 HD21 LEU B 184     -57.041  30.332 -42.217  1.00  0.00           H  
ATOM   2333 HD22 LEU B 184     -56.101  31.224 -41.036  1.00  0.00           H  
ATOM   2334 HD23 LEU B 184     -57.705  30.684 -40.632  1.00  0.00           H  
ATOM   2335  N   LEU B 185     -60.069  31.898 -38.260  1.00 21.50           N  
ATOM   2336  CA  LEU B 185     -60.304  32.106 -36.827  1.00 20.64           C  
ATOM   2337  C   LEU B 185     -59.144  31.556 -35.979  1.00 20.01           C  
ATOM   2338  O   LEU B 185     -58.895  30.353 -36.006  1.00 19.48           O  
ATOM   2339  CB  LEU B 185     -61.590  31.411 -36.408  1.00 20.69           C  
ATOM   2340  CG  LEU B 185     -62.864  31.908 -37.077  1.00 20.92           C  
ATOM   2341  CD1 LEU B 185     -64.018  30.972 -36.759  1.00 21.11           C  
ATOM   2342  CD2 LEU B 185     -63.189  33.323 -36.639  1.00 21.07           C  
ATOM   2343  H   LEU B 185     -59.773  30.972 -38.540  1.00  0.00           H  
ATOM   2344  HA  LEU B 185     -60.439  33.159 -36.631  1.00  0.00           H  
ATOM   2345  HB3 LEU B 185     -61.712  31.471 -35.325  1.00  0.00           H  
ATOM   2346  HB2 LEU B 185     -61.485  30.348 -36.635  1.00  0.00           H  
ATOM   2347  HG  LEU B 185     -62.729  31.896 -38.157  1.00  0.00           H  
ATOM   2348 HD11 LEU B 185     -64.817  31.468 -36.205  1.00  0.00           H  
ATOM   2349 HD12 LEU B 185     -64.463  30.586 -37.677  1.00  0.00           H  
ATOM   2350 HD13 LEU B 185     -63.714  30.107 -36.166  1.00  0.00           H  
ATOM   2351 HD21 LEU B 185     -63.971  33.758 -37.256  1.00  0.00           H  
ATOM   2352 HD22 LEU B 185     -63.541  33.355 -35.607  1.00  0.00           H  
ATOM   2353 HD23 LEU B 185     -62.343  33.999 -36.716  1.00  0.00           H  
ATOM   2354  N   PRO B 186     -58.414  32.398 -35.242  1.00 19.30           N  
ATOM   2355  CA  PRO B 186     -58.518  33.856 -35.262  1.00 18.88           C  
ATOM   2356  C   PRO B 186     -58.014  34.464 -36.575  1.00 18.35           C  
ATOM   2357  O   PRO B 186     -57.245  33.831 -37.293  1.00 18.30           O  
ATOM   2358  CB  PRO B 186     -57.615  34.270 -34.103  1.00 19.06           C  
ATOM   2359  CG  PRO B 186     -56.574  33.203 -34.058  1.00 19.24           C  
ATOM   2360  CD  PRO B 186     -57.319  31.939 -34.367  1.00 19.19           C  
ATOM   2361  HA  PRO B 186     -59.527  34.209 -35.046  1.00  0.00           H  
ATOM   2362  HB3 PRO B 186     -58.186  34.273 -33.173  1.00  0.00           H  
ATOM   2363  HB2 PRO B 186     -57.189  35.267 -34.221  1.00  0.00           H  
ATOM   2364  HG3 PRO B 186     -56.045  33.156 -33.106  1.00  0.00           H  
ATOM   2365  HG2 PRO B 186     -55.829  33.387 -34.834  1.00  0.00           H  
ATOM   2366  HD2 PRO B 186     -56.673  31.194 -34.832  1.00  0.00           H  
ATOM   2367  HD3 PRO B 186     -57.763  31.519 -33.466  1.00  0.00           H  
ATOM   2368  N   ALA B 187     -58.444  35.691 -36.861  1.00 18.07           N  
ATOM   2369  CA  ALA B 187     -58.132  36.371 -38.128  1.00 17.74           C  
ATOM   2370  C   ALA B 187     -56.836  37.188 -38.110  1.00 17.30           C  
ATOM   2371  O   ALA B 187     -56.306  37.513 -39.168  1.00 17.53           O  
ATOM   2372  CB  ALA B 187     -59.295  37.264 -38.534  1.00 17.64           C  
ATOM   2373  H   ALA B 187     -59.025  36.195 -36.204  1.00  0.00           H  
ATOM   2374  HA  ALA B 187     -58.021  35.624 -38.917  1.00  0.00           H  
ATOM   2375  HB1 ALA B 187     -59.099  37.779 -39.475  1.00  0.00           H  
ATOM   2376  HB2 ALA B 187     -60.205  36.680 -38.672  1.00  0.00           H  
ATOM   2377  HB3 ALA B 187     -59.500  38.021 -37.776  1.00  0.00           H  
ATOM   2378  N   SER B 188     -56.330  37.535 -36.929  1.00 16.91           N  
ATOM   2379  CA  SER B 188     -55.132  38.379 -36.831  1.00 16.61           C  
ATOM   2380  C   SER B 188     -54.365  38.189 -35.525  1.00 15.98           C  
ATOM   2381  O   SER B 188     -54.843  37.528 -34.603  1.00 15.82           O  
ATOM   2382  CB  SER B 188     -55.527  39.843 -36.983  1.00 16.63           C  
ATOM   2383  OG  SER B 188     -56.444  40.198 -35.969  1.00 16.95           O  
ATOM   2384  H   SER B 188     -56.779  37.265 -36.065  1.00  0.00           H  
ATOM   2385  HA  SER B 188     -54.441  38.118 -37.631  1.00  0.00           H  
ATOM   2386  HB2 SER B 188     -56.004  39.998 -37.949  1.00  0.00           H  
ATOM   2387  HB3 SER B 188     -54.663  40.509 -36.951  1.00  0.00           H  
ATOM   2388  HG  SER B 188     -56.704  41.112 -36.112  1.00  0.00           H  
ATOM   2389  N   ALA B 189     -53.167  38.766 -35.476  1.00 15.36           N  
ATOM   2390  CA  ALA B 189     -52.304  38.684 -34.302  1.00 15.18           C  
ATOM   2391  C   ALA B 189     -51.475  39.948 -34.139  1.00 14.78           C  
ATOM   2392  O   ALA B 189     -51.126  40.597 -35.130  1.00 14.94           O  
ATOM   2393  CB  ALA B 189     -51.393  37.472 -34.401  1.00 15.22           C  
ATOM   2394  H   ALA B 189     -52.806  39.275 -36.273  1.00  0.00           H  
ATOM   2395  HA  ALA B 189     -52.933  38.590 -33.422  1.00  0.00           H  
ATOM   2396  HB1 ALA B 189     -50.905  37.280 -33.445  1.00  0.00           H  
ATOM   2397  HB2 ALA B 189     -51.950  36.571 -34.660  1.00  0.00           H  
ATOM   2398  HB3 ALA B 189     -50.606  37.599 -35.139  1.00  0.00           H  
ATOM   2399  N   GLU B 190     -51.187  40.301 -32.890  1.00 14.20           N  
ATOM   2400  CA  GLU B 190     -50.297  41.416 -32.576  1.00 14.08           C  
ATOM   2401  C   GLU B 190     -49.306  40.991 -31.491  1.00 12.88           C  
ATOM   2402  O   GLU B 190     -49.615  40.152 -30.659  1.00 12.21           O  
ATOM   2403  CB  GLU B 190     -51.102  42.639 -32.127  1.00 15.09           C  
ATOM   2404  CG  GLU B 190     -52.028  43.220 -33.195  1.00 16.04           C  
ATOM   2405  CD  GLU B 190     -52.891  44.383 -32.697  1.00 17.31           C  
ATOM   2406  OE1 GLU B 190     -53.034  44.564 -31.462  1.00 18.24           O  
ATOM   2407  OE2 GLU B 190     -53.438  45.137 -33.545  1.00 18.30           O1-
ATOM   2408  H   GLU B 190     -51.512  39.743 -32.111  1.00  0.00           H  
ATOM   2409  HA  GLU B 190     -49.711  41.684 -33.453  1.00  0.00           H  
ATOM   2410  HB3 GLU B 190     -50.415  43.420 -31.796  1.00  0.00           H  
ATOM   2411  HB2 GLU B 190     -51.685  42.381 -31.252  1.00  0.00           H  
ATOM   2412  HG3 GLU B 190     -52.715  42.460 -33.564  1.00  0.00           H  
ATOM   2413  HG2 GLU B 190     -51.440  43.554 -34.049  1.00  0.00           H  
ATOM   2414  N   LEU B 191     -48.106  41.553 -31.535  1.00 12.07           N  
ATOM   2415  CA  LEU B 191     -47.070  41.292 -30.530  1.00 11.56           C  
ATOM   2416  C   LEU B 191     -46.724  42.589 -29.825  1.00 10.96           C  
ATOM   2417  O   LEU B 191     -46.673  43.643 -30.469  1.00 10.83           O  
ATOM   2418  CB  LEU B 191     -45.817  40.726 -31.187  1.00 11.61           C  
ATOM   2419  CG  LEU B 191     -45.839  39.231 -31.503  1.00 11.69           C  
ATOM   2420  CD1 LEU B 191     -44.850  38.897 -32.606  1.00 11.69           C  
ATOM   2421  CD2 LEU B 191     -45.549  38.419 -30.246  1.00 11.62           C  
ATOM   2422  H   LEU B 191     -47.889  42.236 -32.249  1.00  0.00           H  
ATOM   2423  HA  LEU B 191     -47.410  40.587 -29.772  1.00  0.00           H  
ATOM   2424  HB3 LEU B 191     -44.962  40.900 -30.540  1.00  0.00           H  
ATOM   2425  HB2 LEU B 191     -45.612  41.316 -32.076  1.00  0.00           H  
ATOM   2426  HG  LEU B 191     -46.836  38.970 -31.860  1.00  0.00           H  
ATOM   2427 HD11 LEU B 191     -44.325  37.958 -32.433  1.00  0.00           H  
ATOM   2428 HD12 LEU B 191     -45.370  38.786 -33.558  1.00  0.00           H  
ATOM   2429 HD13 LEU B 191     -44.093  39.671 -32.738  1.00  0.00           H  
ATOM   2430 HD21 LEU B 191     -46.230  37.577 -30.176  1.00  0.00           H  
ATOM   2431 HD22 LEU B 191     -44.538  38.010 -30.229  1.00  0.00           H  
ATOM   2432 HD23 LEU B 191     -45.662  39.002 -29.331  1.00  0.00           H  
ATOM   2433  N   PHE B 192     -46.483  42.502 -28.518  1.00 10.32           N  
ATOM   2434  CA  PHE B 192     -46.162  43.669 -27.694  1.00 10.12           C  
ATOM   2435  C   PHE B 192     -44.877  43.460 -26.905  1.00 10.06           C  
ATOM   2436  O   PHE B 192     -44.544  42.340 -26.548  1.00  9.88           O  
ATOM   2437  CB  PHE B 192     -47.294  43.967 -26.713  1.00  9.97           C  
ATOM   2438  CG  PHE B 192     -48.623  44.168 -27.367  1.00  9.86           C  
ATOM   2439  CD1 PHE B 192     -49.425  43.076 -27.678  1.00  9.75           C  
ATOM   2440  CD2 PHE B 192     -49.077  45.449 -27.677  1.00  9.79           C  
ATOM   2441  CE1 PHE B 192     -50.651  43.257 -28.286  1.00  9.76           C  
ATOM   2442  CE2 PHE B 192     -50.306  45.636 -28.291  1.00  9.69           C  
ATOM   2443  CZ  PHE B 192     -51.095  44.541 -28.592  1.00  9.74           C  
ATOM   2444  H   PHE B 192     -46.543  41.610 -28.041  1.00  0.00           H  
ATOM   2445  HA  PHE B 192     -46.022  44.538 -28.326  1.00  0.00           H  
ATOM   2446  HB2 PHE B 192     -47.056  44.850 -26.116  1.00  0.00           H  
ATOM   2447  HB3 PHE B 192     -47.388  43.143 -26.004  1.00  0.00           H  
ATOM   2448  HD1 PHE B 192     -49.097  42.075 -27.438  1.00  0.00           H  
ATOM   2449  HD2 PHE B 192     -48.465  46.309 -27.445  1.00  0.00           H  
ATOM   2450  HE1 PHE B 192     -51.258  42.397 -28.480  1.00  0.00           H  
ATOM   2451  HE2 PHE B 192     -50.649  46.632 -28.528  1.00  0.00           H  
ATOM   2452  HZ  PHE B 192     -52.060  44.681 -29.056  1.00  0.00           H  
ATOM   2453  N   ILE B 193     -44.177  44.557 -26.631  1.00 10.16           N  
ATOM   2454  CA  ILE B 193     -42.967  44.557 -25.815  1.00 10.30           C  
ATOM   2455  C   ILE B 193     -43.034  45.704 -24.811  1.00 10.41           C  
ATOM   2456  O   ILE B 193     -43.625  46.751 -25.096  1.00 10.53           O  
ATOM   2457  CB  ILE B 193     -41.686  44.661 -26.678  1.00 10.46           C  
ATOM   2458  CG1 ILE B 193     -40.425  44.544 -25.807  1.00 10.57           C  
ATOM   2459  CG2 ILE B 193     -41.652  45.954 -27.485  1.00 10.47           C  
ATOM   2460  CD1 ILE B 193     -39.162  44.227 -26.581  1.00 10.62           C  
ATOM   2461  H   ILE B 193     -44.491  45.459 -26.969  1.00  0.00           H  
ATOM   2462  HA  ILE B 193     -42.924  43.634 -25.244  1.00  0.00           H  
ATOM   2463  HB  ILE B 193     -41.695  43.822 -27.373  1.00  0.00           H  
ATOM   2464 HG13 ILE B 193     -40.565  43.756 -25.068  1.00  0.00           H  
ATOM   2465 HG12 ILE B 193     -40.255  45.462 -25.243  1.00  0.00           H  
ATOM   2466 HG21 ILE B 193     -40.835  45.933 -28.206  1.00  0.00           H  
ATOM   2467 HG22 ILE B 193     -42.562  46.118 -28.057  1.00  0.00           H  
ATOM   2468 HG23 ILE B 193     -41.498  46.833 -26.859  1.00  0.00           H  
ATOM   2469 HD11 ILE B 193     -38.348  43.944 -25.913  1.00  0.00           H  
ATOM   2470 HD12 ILE B 193     -39.339  43.402 -27.264  1.00  0.00           H  
ATOM   2471 HD13 ILE B 193     -38.829  45.083 -27.166  1.00  0.00           H  
ATOM   2472  N   VAL B 194     -42.430  45.503 -23.641  1.00 10.46           N  
ATOM   2473  CA  VAL B 194     -42.382  46.540 -22.607  1.00 10.59           C  
ATOM   2474  C   VAL B 194     -41.224  46.272 -21.647  1.00 10.81           C  
ATOM   2475  O   VAL B 194     -40.954  45.119 -21.347  1.00 10.84           O  
ATOM   2476  CB  VAL B 194     -43.733  46.618 -21.844  1.00 10.51           C  
ATOM   2477  CG1 VAL B 194     -43.894  45.477 -20.846  1.00 10.49           C  
ATOM   2478  CG2 VAL B 194     -43.893  47.958 -21.146  1.00 10.51           C  
ATOM   2479  H   VAL B 194     -41.979  44.623 -23.431  1.00  0.00           H  
ATOM   2480  HA  VAL B 194     -42.200  47.486 -23.117  1.00  0.00           H  
ATOM   2481  HB  VAL B 194     -44.545  46.510 -22.559  1.00  0.00           H  
ATOM   2482 HG11 VAL B 194     -44.900  45.468 -20.433  1.00  0.00           H  
ATOM   2483 HG12 VAL B 194     -43.710  44.510 -21.313  1.00  0.00           H  
ATOM   2484 HG13 VAL B 194     -43.230  45.570 -19.987  1.00  0.00           H  
ATOM   2485 HG21 VAL B 194     -44.911  48.048 -20.774  1.00  0.00           H  
ATOM   2486 HG22 VAL B 194     -43.205  48.086 -20.310  1.00  0.00           H  
ATOM   2487 HG23 VAL B 194     -43.745  48.786 -21.838  1.00  0.00           H  
ATOM   2488  N   PRO B 195     -40.527  47.325 -21.172  1.00 11.33           N  
ATOM   2489  CA  PRO B 195     -39.532  47.081 -20.123  1.00 11.68           C  
ATOM   2490  C   PRO B 195     -40.181  46.661 -18.805  1.00 12.21           C  
ATOM   2491  O   PRO B 195     -41.294  47.107 -18.493  1.00 12.25           O  
ATOM   2492  CB  PRO B 195     -38.827  48.439 -19.972  1.00 11.51           C  
ATOM   2493  CG  PRO B 195     -39.785  49.429 -20.505  1.00 11.47           C  
ATOM   2494  CD  PRO B 195     -40.477  48.724 -21.635  1.00 11.45           C  
ATOM   2495  HA  PRO B 195     -38.813  46.334 -20.453  1.00  0.00           H  
ATOM   2496  HB3 PRO B 195     -37.929  48.443 -20.591  1.00  0.00           H  
ATOM   2497  HB2 PRO B 195     -38.512  48.671 -18.953  1.00  0.00           H  
ATOM   2498  HG3 PRO B 195     -39.310  50.362 -20.810  1.00  0.00           H  
ATOM   2499  HG2 PRO B 195     -40.519  49.674 -19.735  1.00  0.00           H  
ATOM   2500  HD2 PRO B 195     -41.454  49.161 -21.831  1.00  0.00           H  
ATOM   2501  HD3 PRO B 195     -39.884  48.770 -22.549  1.00  0.00           H  
ATOM   2502  N   ILE B 196     -39.488  45.817 -18.047  1.00 12.79           N  
ATOM   2503  CA  ILE B 196     -40.039  45.254 -16.812  1.00 13.63           C  
ATOM   2504  C   ILE B 196     -39.072  45.320 -15.629  1.00 14.31           C  
ATOM   2505  O   ILE B 196     -37.855  45.331 -15.797  1.00 14.62           O  
ATOM   2506  CB  ILE B 196     -40.508  43.789 -17.012  1.00 13.61           C  
ATOM   2507  CG1 ILE B 196     -39.391  42.931 -17.619  1.00 13.75           C  
ATOM   2508  CG2 ILE B 196     -41.741  43.755 -17.907  1.00 13.42           C  
ATOM   2509  CD1 ILE B 196     -39.655  41.443 -17.585  1.00 13.89           C  
ATOM   2510  H   ILE B 196     -38.581  45.479 -18.345  1.00  0.00           H  
ATOM   2511  HA  ILE B 196     -40.914  45.825 -16.509  1.00  0.00           H  
ATOM   2512  HB  ILE B 196     -40.788  43.369 -16.044  1.00  0.00           H  
ATOM   2513 HG13 ILE B 196     -38.438  43.107 -17.121  1.00  0.00           H  
ATOM   2514 HG12 ILE B 196     -39.250  43.224 -18.655  1.00  0.00           H  
ATOM   2515 HG21 ILE B 196     -42.130  42.748 -18.010  1.00  0.00           H  
ATOM   2516 HG22 ILE B 196     -42.544  44.369 -17.499  1.00  0.00           H  
ATOM   2517 HG23 ILE B 196     -41.527  44.111 -18.913  1.00  0.00           H  
ATOM   2518 HD11 ILE B 196     -38.720  40.886 -17.645  1.00  0.00           H  
ATOM   2519 HD12 ILE B 196     -40.154  41.141 -16.664  1.00  0.00           H  
ATOM   2520 HD13 ILE B 196     -40.267  41.128 -18.427  1.00  0.00           H  
ATOM   2521  N   SER B 197     -39.648  45.396 -14.438  1.00 15.51           N  
ATOM   2522  CA  SER B 197     -38.944  45.151 -13.184  1.00 16.65           C  
ATOM   2523  C   SER B 197     -39.647  43.966 -12.521  1.00 17.32           C  
ATOM   2524  O   SER B 197     -40.713  44.140 -11.946  1.00 17.41           O  
ATOM   2525  CB  SER B 197     -38.987  46.386 -12.280  1.00 16.67           C  
ATOM   2526  OG  SER B 197     -38.251  46.161 -11.094  1.00 17.11           O  
ATOM   2527  H   SER B 197     -40.658  45.445 -14.374  1.00  0.00           H  
ATOM   2528  HA  SER B 197     -37.899  44.891 -13.359  1.00  0.00           H  
ATOM   2529  HB3 SER B 197     -40.008  46.679 -12.032  1.00  0.00           H  
ATOM   2530  HB2 SER B 197     -38.524  47.235 -12.776  1.00  0.00           H  
ATOM   2531  HG  SER B 197     -38.767  45.599 -10.509  1.00  0.00           H  
ATOM   2532  N   ASP B 198     -39.075  42.769 -12.667  1.00 18.56           N  
ATOM   2533  CA  ASP B 198     -39.627  41.523 -12.117  1.00 19.69           C  
ATOM   2534  C   ASP B 198     -39.348  41.381 -10.617  1.00 19.93           C  
ATOM   2535  O   ASP B 198     -38.227  41.077 -10.214  1.00 19.91           O  
ATOM   2536  CB  ASP B 198     -39.045  40.324 -12.886  1.00 20.43           C  
ATOM   2537  CG  ASP B 198     -39.772  39.010 -12.604  1.00 21.30           C  
ATOM   2538  OD1 ASP B 198     -40.693  38.955 -11.754  1.00 22.30           O  
ATOM   2539  OD2 ASP B 198     -39.405  38.008 -13.254  1.00 21.64           O1-
ATOM   2540  H   ASP B 198     -38.224  42.674 -13.199  1.00  0.00           H  
ATOM   2541  HA  ASP B 198     -40.708  41.537 -12.279  1.00  0.00           H  
ATOM   2542  HB3 ASP B 198     -37.982  40.208 -12.676  1.00  0.00           H  
ATOM   2543  HB2 ASP B 198     -39.146  40.522 -13.954  1.00  0.00           H  
ATOM   2544  N   GLN B 199     -40.388  41.578  -9.806  1.00 20.58           N  
ATOM   2545  CA  GLN B 199     -40.284  41.515  -8.340  1.00 21.11           C  
ATOM   2546  C   GLN B 199     -39.910  40.129  -7.806  1.00 21.68           C  
ATOM   2547  O   GLN B 199     -39.220  40.025  -6.793  1.00 21.44           O  
ATOM   2548  CB  GLN B 199     -41.605  41.981  -7.713  1.00 21.09           C  
ATOM   2549  CG  GLN B 199     -41.638  42.071  -6.196  1.00 21.14           C  
ATOM   2550  CD  GLN B 199     -40.614  43.033  -5.623  1.00 21.29           C  
ATOM   2551  OE1 GLN B 199     -40.912  44.201  -5.373  1.00 22.10           O  
ATOM   2552  NE2 GLN B 199     -39.404  42.551  -5.410  1.00 21.43           N  
ATOM   2553  H   GLN B 199     -41.289  41.842 -10.188  1.00  0.00           H  
ATOM   2554  HA  GLN B 199     -39.493  42.212  -8.063  1.00  0.00           H  
ATOM   2555  HB3 GLN B 199     -42.414  41.327  -8.045  1.00  0.00           H  
ATOM   2556  HB2 GLN B 199     -41.850  42.965  -8.116  1.00  0.00           H  
ATOM   2557  HG2 GLN B 199     -41.503  41.083  -5.762  1.00  0.00           H  
ATOM   2558  HG3 GLN B 199     -42.628  42.398  -5.878  1.00  0.00           H  
ATOM   2559 HE21 GLN B 199     -38.672  43.159  -5.073  1.00  0.00           H  
ATOM   2560 HE22 GLN B 199     -39.194  41.585  -5.627  1.00  0.00           H  
ATOM   2561  N   MET B 200     -40.365  39.077  -8.483  1.00 23.15           N  
ATOM   2562  CA  MET B 200     -40.022  37.704  -8.106  1.00 25.04           C  
ATOM   2563  C   MET B 200     -38.518  37.455  -8.257  1.00 24.83           C  
ATOM   2564  O   MET B 200     -37.885  36.919  -7.350  1.00 25.46           O  
ATOM   2565  CB  MET B 200     -40.808  36.688  -8.945  1.00 26.77           C  
ATOM   2566  CG  MET B 200     -42.320  36.723  -8.744  1.00 28.63           C  
ATOM   2567  SD  MET B 200     -42.865  36.123  -7.133  1.00 32.29           S  
ATOM   2568  CE  MET B 200     -42.583  34.356  -7.307  1.00 31.48           C  
ATOM   2569  H   MET B 200     -40.907  39.206  -9.328  1.00  0.00           H  
ATOM   2570  HA  MET B 200     -40.277  37.560  -7.054  1.00  0.00           H  
ATOM   2571  HB3 MET B 200     -40.444  35.682  -8.734  1.00  0.00           H  
ATOM   2572  HB2 MET B 200     -40.599  36.849 -10.004  1.00  0.00           H  
ATOM   2573  HG3 MET B 200     -42.804  36.120  -9.513  1.00  0.00           H  
ATOM   2574  HG2 MET B 200     -42.696  37.738  -8.878  1.00  0.00           H  
ATOM   2575  HE1 MET B 200     -42.960  33.832  -6.429  1.00  0.00           H  
ATOM   2576  HE2 MET B 200     -43.099  33.970  -8.186  1.00  0.00           H  
ATOM   2577  HE3 MET B 200     -41.520  34.138  -7.401  1.00  0.00           H  
ATOM   2578  N   LEU B 201     -37.960  37.859  -9.398  1.00 24.74           N  
ATOM   2579  CA  LEU B 201     -36.513  37.801  -9.644  1.00 23.79           C  
ATOM   2580  C   LEU B 201     -35.757  38.650  -8.639  1.00 24.10           C  
ATOM   2581  O   LEU B 201     -34.694  38.249  -8.161  1.00 23.55           O  
ATOM   2582  CB  LEU B 201     -36.178  38.282 -11.060  1.00 23.00           C  
ATOM   2583  CG  LEU B 201     -34.690  38.328 -11.435  1.00 22.93           C  
ATOM   2584  CD1 LEU B 201     -34.088  36.930 -11.403  1.00 22.89           C  
ATOM   2585  CD2 LEU B 201     -34.456  38.991 -12.785  1.00 22.70           C  
ATOM   2586  H   LEU B 201     -38.529  38.291 -10.114  1.00  0.00           H  
ATOM   2587  HA  LEU B 201     -36.195  36.763  -9.532  1.00  0.00           H  
ATOM   2588  HB3 LEU B 201     -36.579  39.288 -11.176  1.00  0.00           H  
ATOM   2589  HB2 LEU B 201     -36.716  37.670 -11.786  1.00  0.00           H  
ATOM   2590  HG  LEU B 201     -34.152  38.946 -10.719  1.00  0.00           H  
ATOM   2591 HD11 LEU B 201     -33.364  36.760 -12.200  1.00  0.00           H  
ATOM   2592 HD12 LEU B 201     -33.560  36.779 -10.462  1.00  0.00           H  
ATOM   2593 HD13 LEU B 201     -34.844  36.147 -11.480  1.00  0.00           H  
ATOM   2594 HD21 LEU B 201     -33.652  39.724 -12.722  1.00  0.00           H  
ATOM   2595 HD22 LEU B 201     -34.187  38.282 -13.568  1.00  0.00           H  
ATOM   2596 HD23 LEU B 201     -35.341  39.524 -13.134  1.00  0.00           H  
ATOM   2597  N   GLU B 202     -36.303  39.823  -8.333  1.00 24.51           N  
ATOM   2598  CA  GLU B 202     -35.690  40.730  -7.361  1.00 25.96           C  
ATOM   2599  C   GLU B 202     -35.491  40.046  -5.999  1.00 24.77           C  
ATOM   2600  O   GLU B 202     -34.428  40.177  -5.384  1.00 24.24           O  
ATOM   2601  CB  GLU B 202     -36.523  42.010  -7.213  1.00 27.80           C  
ATOM   2602  CG  GLU B 202     -35.709  43.275  -6.971  1.00 30.22           C  
ATOM   2603  CD  GLU B 202     -36.570  44.534  -6.891  1.00 33.31           C  
ATOM   2604  OE1 GLU B 202     -37.702  44.549  -7.448  1.00 36.03           O  
ATOM   2605  OE2 GLU B 202     -36.113  45.524  -6.269  1.00 35.16           O1-
ATOM   2606  H   GLU B 202     -37.159  40.128  -8.778  1.00  0.00           H  
ATOM   2607  HA  GLU B 202     -34.709  40.994  -7.761  1.00  0.00           H  
ATOM   2608  HB3 GLU B 202     -37.228  41.887  -6.398  1.00  0.00           H  
ATOM   2609  HB2 GLU B 202     -37.125  42.148  -8.111  1.00  0.00           H  
ATOM   2610  HG3 GLU B 202     -34.987  43.415  -7.776  1.00  0.00           H  
ATOM   2611  HG2 GLU B 202     -35.137  43.178  -6.048  1.00  0.00           H  
ATOM   2612  N   TRP B 203     -36.500  39.299  -5.553  1.00 23.92           N  
ATOM   2613  CA  TRP B 203     -36.405  38.550  -4.293  1.00 23.26           C  
ATOM   2614  C   TRP B 203     -35.430  37.380  -4.381  1.00 22.40           C  
ATOM   2615  O   TRP B 203     -34.766  37.050  -3.405  1.00 22.33           O  
ATOM   2616  CB  TRP B 203     -37.776  38.046  -3.840  1.00 23.36           C  
ATOM   2617  CG  TRP B 203     -38.743  39.128  -3.489  1.00 23.91           C  
ATOM   2618  CD1 TRP B 203     -38.458  40.354  -2.956  1.00 24.25           C  
ATOM   2619  CD2 TRP B 203     -40.165  39.073  -3.625  1.00 24.29           C  
ATOM   2620  NE1 TRP B 203     -39.614  41.071  -2.766  1.00 24.45           N  
ATOM   2621  CE2 TRP B 203     -40.678  40.309  -3.168  1.00 24.33           C  
ATOM   2622  CE3 TRP B 203     -41.057  38.100  -4.097  1.00 24.49           C  
ATOM   2623  CZ2 TRP B 203     -42.040  40.597  -3.162  1.00 24.44           C  
ATOM   2624  CZ3 TRP B 203     -42.415  38.384  -4.092  1.00 24.86           C  
ATOM   2625  CH2 TRP B 203     -42.894  39.626  -3.630  1.00 24.91           C  
ATOM   2626  H   TRP B 203     -37.359  39.221  -6.082  1.00  0.00           H  
ATOM   2627  HA  TRP B 203     -36.005  39.209  -3.521  1.00  0.00           H  
ATOM   2628  HB3 TRP B 203     -37.672  37.414  -2.956  1.00  0.00           H  
ATOM   2629  HB2 TRP B 203     -38.218  37.420  -4.616  1.00  0.00           H  
ATOM   2630  HD1 TRP B 203     -37.465  40.709  -2.723  1.00  0.00           H  
ATOM   2631  HE1 TRP B 203     -39.644  42.010  -2.394  1.00  0.00           H  
ATOM   2632  HE3 TRP B 203     -40.696  37.149  -4.459  1.00  0.00           H  
ATOM   2633  HZ2 TRP B 203     -42.411  41.548  -2.810  1.00  0.00           H  
ATOM   2634  HZ3 TRP B 203     -43.115  37.645  -4.453  1.00  0.00           H  
ATOM   2635  HH2 TRP B 203     -43.956  39.820  -3.644  1.00  0.00           H  
ATOM   2636  N   ARG B 204     -35.346  36.749  -5.544  1.00 21.86           N  
ATOM   2637  CA  ARG B 204     -34.348  35.707  -5.759  1.00 21.53           C  
ATOM   2638  C   ARG B 204     -32.912  36.247  -5.715  1.00 20.71           C  
ATOM   2639  O   ARG B 204     -32.051  35.632  -5.097  1.00 20.59           O  
ATOM   2640  CB  ARG B 204     -34.630  34.951  -7.055  1.00 21.97           C  
ATOM   2641  CG  ARG B 204     -35.899  34.108  -6.984  1.00 22.41           C  
ATOM   2642  CD  ARG B 204     -36.043  33.216  -8.207  1.00 23.00           C  
ATOM   2643  NE  ARG B 204     -34.963  32.232  -8.280  1.00 23.79           N  
ATOM   2644  CZ  ARG B 204     -34.699  31.452  -9.329  1.00 24.28           C  
ATOM   2645  NH1 ARG B 204     -35.438  31.514 -10.435  1.00 24.42           N  
ATOM   2646  NH2 ARG B 204     -33.680  30.594  -9.269  1.00 24.54           N1+
ATOM   2647  H   ARG B 204     -35.919  37.024  -6.330  1.00  0.00           H  
ATOM   2648  HA  ARG B 204     -34.436  34.987  -4.942  1.00  0.00           H  
ATOM   2649  HB3 ARG B 204     -33.780  34.296  -7.250  1.00  0.00           H  
ATOM   2650  HB2 ARG B 204     -34.678  35.637  -7.900  1.00  0.00           H  
ATOM   2651  HG3 ARG B 204     -36.801  34.694  -6.821  1.00  0.00           H  
ATOM   2652  HG2 ARG B 204     -35.816  33.462  -6.112  1.00  0.00           H  
ATOM   2653  HD2 ARG B 204     -35.923  33.845  -9.090  1.00  0.00           H  
ATOM   2654  HD3 ARG B 204     -37.034  32.767  -8.276  1.00  0.00           H  
ATOM   2655  HE  ARG B 204     -34.407  32.113  -7.439  1.00  0.00           H  
ATOM   2656 HH11 ARG B 204     -35.231  30.919 -11.224  1.00  0.00           H  
ATOM   2657 HH12 ARG B 204     -36.212  32.159 -10.489  1.00  0.00           H  
ATOM   2658 HH21 ARG B 204     -33.439  29.980 -10.036  1.00  0.00           H  
ATOM   2659 HH22 ARG B 204     -33.125  30.548  -8.423  1.00  0.00           H  
ATOM   2660  N   LEU B 205     -32.666  37.399  -6.334  1.00 20.23           N  
ATOM   2661  CA  LEU B 205     -31.354  38.058  -6.246  1.00 20.20           C  
ATOM   2662  C   LEU B 205     -31.064  38.566  -4.831  1.00 20.71           C  
ATOM   2663  O   LEU B 205     -29.940  38.431  -4.340  1.00 20.48           O  
ATOM   2664  CB  LEU B 205     -31.245  39.214  -7.251  1.00 20.05           C  
ATOM   2665  CG  LEU B 205     -31.385  38.849  -8.739  1.00 20.13           C  
ATOM   2666  CD1 LEU B 205     -31.333  40.092  -9.611  1.00 20.21           C  
ATOM   2667  CD2 LEU B 205     -30.335  37.845  -9.185  1.00 20.15           C  
ATOM   2668  H   LEU B 205     -33.395  37.874  -6.852  1.00  0.00           H  
ATOM   2669  HA  LEU B 205     -30.583  37.324  -6.486  1.00  0.00           H  
ATOM   2670  HB3 LEU B 205     -30.286  39.717  -7.109  1.00  0.00           H  
ATOM   2671  HB2 LEU B 205     -32.006  39.958  -7.007  1.00  0.00           H  
ATOM   2672  HG  LEU B 205     -32.353  38.383  -8.901  1.00  0.00           H  
ATOM   2673 HD11 LEU B 205     -32.240  40.192 -10.207  1.00  0.00           H  
ATOM   2674 HD12 LEU B 205     -31.240  41.006  -9.023  1.00  0.00           H  
ATOM   2675 HD13 LEU B 205     -30.492  40.085 -10.306  1.00  0.00           H  
ATOM   2676 HD21 LEU B 205     -30.239  37.821 -10.270  1.00  0.00           H  
ATOM   2677 HD22 LEU B 205     -29.355  38.067  -8.761  1.00  0.00           H  
ATOM   2678 HD23 LEU B 205     -30.607  36.835  -8.877  1.00  0.00           H  
ATOM   2679  N   GLY B 206     -32.081  39.133  -4.176  1.00 21.40           N  
ATOM   2680  CA  GLY B 206     -31.955  39.624  -2.798  1.00 21.85           C  
ATOM   2681  C   GLY B 206     -31.875  38.565  -1.702  1.00 22.49           C  
ATOM   2682  O   GLY B 206     -31.493  38.873  -0.570  1.00 23.60           O  
ATOM   2683  H   GLY B 206     -32.976  39.253  -4.635  1.00  0.00           H  
ATOM   2684  HA3 GLY B 206     -32.824  40.250  -2.593  1.00  0.00           H  
ATOM   2685  HA2 GLY B 206     -31.085  40.280  -2.723  1.00  0.00           H  
ATOM   2686  N   PHE B 207     -32.253  37.329  -2.028  1.00 22.69           N  
ATOM   2687  CA  PHE B 207     -32.234  36.192  -1.101  1.00 23.01           C  
ATOM   2688  C   PHE B 207     -30.940  36.081  -0.289  1.00 23.67           C  
ATOM   2689  O   PHE B 207     -30.974  35.848   0.928  1.00 23.67           O  
ATOM   2690  CB  PHE B 207     -32.461  34.893  -1.897  1.00 23.05           C  
ATOM   2691  CG  PHE B 207     -32.287  33.637  -1.091  1.00 23.18           C  
ATOM   2692  CD1 PHE B 207     -33.336  33.128  -0.339  1.00 23.36           C  
ATOM   2693  CD2 PHE B 207     -31.070  32.957  -1.088  1.00 23.26           C  
ATOM   2694  CE1 PHE B 207     -33.177  31.971   0.405  1.00 23.51           C  
ATOM   2695  CE2 PHE B 207     -30.904  31.800  -0.344  1.00 23.18           C  
ATOM   2696  CZ  PHE B 207     -31.958  31.306   0.402  1.00 23.41           C  
ATOM   2697  H   PHE B 207     -32.593  37.141  -2.961  1.00  0.00           H  
ATOM   2698  HA  PHE B 207     -33.058  36.322  -0.397  1.00  0.00           H  
ATOM   2699  HB3 PHE B 207     -31.765  34.848  -2.734  1.00  0.00           H  
ATOM   2700  HB2 PHE B 207     -33.461  34.891  -2.333  1.00  0.00           H  
ATOM   2701  HD1 PHE B 207     -34.288  33.638  -0.330  1.00  0.00           H  
ATOM   2702  HD2 PHE B 207     -30.246  33.334  -1.673  1.00  0.00           H  
ATOM   2703  HE1 PHE B 207     -34.001  31.587   0.987  1.00  0.00           H  
ATOM   2704  HE2 PHE B 207     -29.958  31.280  -0.353  1.00  0.00           H  
ATOM   2705  HZ  PHE B 207     -31.843  30.395   0.967  1.00  0.00           H  
ATOM   2706  N   TRP B 208     -29.814  36.266  -0.969  1.00 23.79           N  
ATOM   2707  CA  TRP B 208     -28.494  36.066  -0.374  1.00 24.63           C  
ATOM   2708  C   TRP B 208     -28.139  37.076   0.723  1.00 25.34           C  
ATOM   2709  O   TRP B 208     -27.318  36.778   1.590  1.00 24.98           O  
ATOM   2710  CB  TRP B 208     -27.425  36.026  -1.481  1.00 24.87           C  
ATOM   2711  CG  TRP B 208     -27.674  34.878  -2.398  1.00 25.12           C  
ATOM   2712  CD1 TRP B 208     -28.150  34.925  -3.675  1.00 25.02           C  
ATOM   2713  CD2 TRP B 208     -27.544  33.497  -2.068  1.00 25.56           C  
ATOM   2714  NE1 TRP B 208     -28.302  33.654  -4.169  1.00 25.17           N  
ATOM   2715  CE2 TRP B 208     -27.936  32.757  -3.201  1.00 25.77           C  
ATOM   2716  CE3 TRP B 208     -27.128  32.812  -0.919  1.00 26.10           C  
ATOM   2717  CZ2 TRP B 208     -27.913  31.358  -3.226  1.00 26.56           C  
ATOM   2718  CZ3 TRP B 208     -27.105  31.427  -0.939  1.00 26.76           C  
ATOM   2719  CH2 TRP B 208     -27.496  30.711  -2.089  1.00 27.01           C  
ATOM   2720  H   TRP B 208     -29.845  36.478  -1.956  1.00  0.00           H  
ATOM   2721  HA  TRP B 208     -28.500  35.088   0.104  1.00  0.00           H  
ATOM   2722  HB3 TRP B 208     -26.450  35.866  -1.051  1.00  0.00           H  
ATOM   2723  HB2 TRP B 208     -27.389  36.960  -2.044  1.00  0.00           H  
ATOM   2724  HD1 TRP B 208     -28.379  35.839  -4.205  1.00  0.00           H  
ATOM   2725  HE1 TRP B 208     -28.652  33.445  -5.093  1.00  0.00           H  
ATOM   2726  HE3 TRP B 208     -26.812  33.353  -0.041  1.00  0.00           H  
ATOM   2727  HZ2 TRP B 208     -28.237  30.790  -4.081  1.00  0.00           H  
ATOM   2728  HZ3 TRP B 208     -26.766  30.903  -0.060  1.00  0.00           H  
ATOM   2729  HH2 TRP B 208     -27.472  29.631  -2.080  1.00  0.00           H  
ATOM   2730  N   SER B 209     -28.768  38.251   0.688  1.00 26.52           N  
ATOM   2731  CA  SER B 209     -28.624  39.257   1.749  1.00 27.40           C  
ATOM   2732  C   SER B 209     -29.478  38.979   2.989  1.00 27.79           C  
ATOM   2733  O   SER B 209     -29.201  39.520   4.057  1.00 27.48           O  
ATOM   2734  CB  SER B 209     -28.933  40.651   1.202  1.00 27.44           C  
ATOM   2735  OG  SER B 209     -27.924  41.034   0.290  1.00 27.82           O  
ATOM   2736  H   SER B 209     -29.445  38.446  -0.037  1.00  0.00           H  
ATOM   2737  HA  SER B 209     -27.586  39.266   2.091  1.00  0.00           H  
ATOM   2738  HB3 SER B 209     -28.956  41.393   2.002  1.00  0.00           H  
ATOM   2739  HB2 SER B 209     -29.905  40.681   0.709  1.00  0.00           H  
ATOM   2740  HG  SER B 209     -28.110  40.636  -0.564  1.00  0.00           H  
ATOM   2741  N   GLN B 210     -30.489  38.121   2.849  1.00 29.14           N  
ATOM   2742  CA  GLN B 210     -31.372  37.736   3.957  1.00 30.19           C  
ATOM   2743  C   GLN B 210     -30.812  36.591   4.800  1.00 29.54           C  
ATOM   2744  O   GLN B 210     -31.431  36.209   5.796  1.00 29.27           O  
ATOM   2745  CB  GLN B 210     -32.750  37.294   3.434  1.00 31.69           C  
ATOM   2746  CG  GLN B 210     -33.426  38.219   2.433  1.00 33.44           C  
ATOM   2747  CD  GLN B 210     -33.797  39.564   3.021  1.00 35.15           C  
ATOM   2748  OE1 GLN B 210     -32.927  40.332   3.452  1.00 35.14           O  
ATOM   2749  NE2 GLN B 210     -35.098  39.872   3.022  1.00 35.70           N  
ATOM   2750  H   GLN B 210     -30.667  37.684   1.954  1.00  0.00           H  
ATOM   2751  HA  GLN B 210     -31.508  38.580   4.634  1.00  0.00           H  
ATOM   2752  HB2 GLN B 210     -33.428  37.132   4.274  1.00  0.00           H  
ATOM   2753  HB3 GLN B 210     -32.653  36.319   2.954  1.00  0.00           H  
ATOM   2754  HG3 GLN B 210     -34.322  37.728   2.051  1.00  0.00           H  
ATOM   2755  HG2 GLN B 210     -32.790  38.380   1.565  1.00  0.00           H  
ATOM   2756 HE21 GLN B 210     -35.403  40.761   3.390  1.00  0.00           H  
ATOM   2757 HE22 GLN B 210     -35.779  39.227   2.651  1.00  0.00           H  
ATOM   2758  N   VAL B 211     -29.658  36.048   4.410  1.00 29.22           N  
ATOM   2759  CA  VAL B 211     -29.160  34.793   4.965  1.00 28.84           C  
ATOM   2760  C   VAL B 211     -28.630  34.979   6.383  1.00 29.16           C  
ATOM   2761  O   VAL B 211     -28.844  34.114   7.235  1.00 29.36           O  
ATOM   2762  CB  VAL B 211     -28.077  34.162   4.057  1.00 28.37           C  
ATOM   2763  CG1 VAL B 211     -27.524  32.879   4.667  1.00 28.44           C  
ATOM   2764  CG2 VAL B 211     -28.659  33.853   2.688  1.00 28.40           C  
ATOM   2765  H   VAL B 211     -29.178  36.411   3.598  1.00  0.00           H  
ATOM   2766  HA  VAL B 211     -29.998  34.093   5.021  1.00  0.00           H  
ATOM   2767  HB  VAL B 211     -27.254  34.868   3.928  1.00  0.00           H  
ATOM   2768 HG11 VAL B 211     -26.863  32.376   3.974  1.00  0.00           H  
ATOM   2769 HG12 VAL B 211     -26.967  33.021   5.590  1.00  0.00           H  
ATOM   2770 HG13 VAL B 211     -28.328  32.176   4.857  1.00  0.00           H  
ATOM   2771 HG21 VAL B 211     -27.902  33.444   2.020  1.00  0.00           H  
ATOM   2772 HG22 VAL B 211     -29.469  33.125   2.752  1.00  0.00           H  
ATOM   2773 HG23 VAL B 211     -29.064  34.744   2.221  1.00  0.00           H  
ATOM   2774  N   LYS B 212     -27.947  36.098   6.629  1.00 30.00           N  
ATOM   2775  CA  LYS B 212     -27.414  36.416   7.959  1.00 30.63           C  
ATOM   2776  C   LYS B 212     -28.505  36.431   9.035  1.00 31.13           C  
ATOM   2777  O   LYS B 212     -28.366  35.760  10.057  1.00 30.56           O  
ATOM   2778  CB  LYS B 212     -26.678  37.759   7.943  1.00 31.39           C  
ATOM   2779  CG  LYS B 212     -25.865  38.042   9.197  1.00 32.15           C  
ATOM   2780  CD  LYS B 212     -25.142  39.371   9.082  1.00 33.04           C  
ATOM   2781  CE  LYS B 212     -24.395  39.724  10.359  1.00 33.62           C  
ATOM   2782  NZ  LYS B 212     -23.301  38.755  10.659  1.00 33.93           N1+
ATOM   2783  H   LYS B 212     -27.797  36.776   5.895  1.00  0.00           H  
ATOM   2784  HA  LYS B 212     -26.705  35.636   8.232  1.00  0.00           H  
ATOM   2785  HB3 LYS B 212     -27.379  38.573   7.752  1.00  0.00           H  
ATOM   2786  HB2 LYS B 212     -25.990  37.760   7.097  1.00  0.00           H  
ATOM   2787  HG3 LYS B 212     -25.152  37.231   9.351  1.00  0.00           H  
ATOM   2788  HG2 LYS B 212     -26.513  38.060  10.074  1.00  0.00           H  
ATOM   2789  HD3 LYS B 212     -25.858  40.163   8.857  1.00  0.00           H  
ATOM   2790  HD2 LYS B 212     -24.445  39.345   8.243  1.00  0.00           H  
ATOM   2791  HE2 LYS B 212     -25.081  39.762  11.206  1.00  0.00           H  
ATOM   2792  HE3 LYS B 212     -23.954  40.717  10.263  1.00  0.00           H  
ATOM   2793  HZ1 LYS B 212     -22.825  39.033  11.505  1.00  0.00           H  
ATOM   2794  HZ2 LYS B 212     -23.690  37.831  10.780  1.00  0.00           H  
ATOM   2795  HZ3 LYS B 212     -22.643  38.745   9.892  1.00  0.00           H  
ATOM   2796  N   GLN B 213     -29.596  37.156   8.786  1.00 31.37           N  
ATOM   2797  CA  GLN B 213     -30.667  37.310   9.780  1.00 32.55           C  
ATOM   2798  C   GLN B 213     -31.389  36.007  10.166  1.00 34.15           C  
ATOM   2799  O   GLN B 213     -31.986  35.939  11.242  1.00 35.34           O  
ATOM   2800  CB  GLN B 213     -31.686  38.379   9.338  1.00 32.77           C  
ATOM   2801  CG  GLN B 213     -32.312  38.096   7.955  1.00 32.85           C  
ATOM   2802  CD  GLN B 213     -33.598  38.860   7.668  1.00  0.00           C  
ATOM   2803  OE1 GLN B 213     -33.780  39.988   8.114  1.00  0.00           O  
ATOM   2804  NE2 GLN B 213     -34.496  38.258   6.898  1.00  0.00           N  
ATOM   2805  H   GLN B 213     -29.692  37.664   7.919  1.00  0.00           H  
ATOM   2806  HA  GLN B 213     -30.199  37.680  10.695  1.00  0.00           H  
ATOM   2807  HB2 GLN B 213     -31.209  39.360   9.327  1.00  0.00           H  
ATOM   2808  HB3 GLN B 213     -32.476  38.446  10.089  1.00  0.00           H  
ATOM   2809  HG2 GLN B 213     -31.591  38.335   7.175  1.00  0.00           H  
ATOM   2810  HG3 GLN B 213     -32.551  37.036   7.873  1.00  0.00           H  
ATOM   2811 HE21 GLN B 213     -35.358  38.730   6.666  1.00  0.00           H  
ATOM   2812 HE22 GLN B 213     -34.326  37.327   6.541  1.00  0.00           H  
ATOM   2813  N   HIS B 214     -31.332  34.986   9.308  1.00 35.24           N  
ATOM   2814  CA  HIS B 214     -31.920  33.671   9.604  1.00 35.82           C  
ATOM   2815  C   HIS B 214     -30.917  32.677  10.200  1.00 33.62           C  
ATOM   2816  O   HIS B 214     -31.225  32.013  11.191  1.00 32.84           O  
ATOM   2817  CB  HIS B 214     -32.532  33.065   8.340  1.00 38.21           C  
ATOM   2818  CG  HIS B 214     -33.589  33.919   7.708  1.00 41.28           C  
ATOM   2819  ND1 HIS B 214     -34.601  34.513   8.434  1.00 43.48           N  
ATOM   2820  CD2 HIS B 214     -33.803  34.261   6.416  1.00 42.10           C  
ATOM   2821  CE1 HIS B 214     -35.384  35.194   7.616  1.00 43.73           C  
ATOM   2822  NE2 HIS B 214     -34.921  35.058   6.386  1.00 43.33           N  
ATOM   2823  H   HIS B 214     -30.840  35.085   8.431  1.00  0.00           H  
ATOM   2824  HA  HIS B 214     -32.728  33.774  10.330  1.00  0.00           H  
ATOM   2825  HB2 HIS B 214     -32.967  32.088   8.541  1.00  0.00           H  
ATOM   2826  HB3 HIS B 214     -31.754  32.898   7.592  1.00  0.00           H  
ATOM   2827  HD1 HIS B 214     -34.720  34.450   9.435  1.00  0.00           H  
ATOM   2828  HD2 HIS B 214     -33.250  34.008   5.523  1.00  0.00           H  
ATOM   2829  HE1 HIS B 214     -36.254  35.766   7.903  1.00  0.00           H  
ATOM   2830  N   TYR B 215     -29.733  32.573   9.593  1.00 32.08           N  
ATOM   2831  CA  TYR B 215     -28.748  31.530   9.944  1.00 31.54           C  
ATOM   2832  C   TYR B 215     -27.417  32.020  10.540  1.00 31.16           C  
ATOM   2833  O   TYR B 215     -26.559  31.199  10.862  1.00 32.02           O  
ATOM   2834  CB  TYR B 215     -28.430  30.682   8.710  1.00 31.21           C  
ATOM   2835  CG  TYR B 215     -29.627  30.041   8.051  1.00 30.49           C  
ATOM   2836  CD1 TYR B 215     -30.360  29.051   8.699  1.00 30.28           C  
ATOM   2837  CD2 TYR B 215     -30.014  30.411   6.766  1.00 30.55           C  
ATOM   2838  CE1 TYR B 215     -31.454  28.461   8.087  1.00 30.48           C  
ATOM   2839  CE2 TYR B 215     -31.101  29.829   6.145  1.00 30.23           C  
ATOM   2840  CZ  TYR B 215     -31.815  28.857   6.804  1.00 30.59           C  
ATOM   2841  OH  TYR B 215     -32.887  28.291   6.167  1.00 30.66           O  
ATOM   2842  H   TYR B 215     -29.515  33.151   8.791  1.00  0.00           H  
ATOM   2843  HA  TYR B 215     -29.154  30.852  10.696  1.00  0.00           H  
ATOM   2844  HB2 TYR B 215     -27.742  29.877   8.966  1.00  0.00           H  
ATOM   2845  HB3 TYR B 215     -27.908  31.293   7.971  1.00  0.00           H  
ATOM   2846  HD1 TYR B 215     -30.080  28.735   9.694  1.00  0.00           H  
ATOM   2847  HD2 TYR B 215     -29.473  31.185   6.254  1.00  0.00           H  
ATOM   2848  HE1 TYR B 215     -32.016  27.694   8.600  1.00  0.00           H  
ATOM   2849  HE2 TYR B 215     -31.387  30.144   5.152  1.00  0.00           H  
ATOM   2850  HH  TYR B 215     -32.834  28.365   5.206  1.00  0.00           H  
ATOM   2851  N   GLY B 216     -27.231  33.330  10.682  1.00 30.36           N  
ATOM   2852  CA  GLY B 216     -26.001  33.880  11.263  1.00 29.30           C  
ATOM   2853  C   GLY B 216     -24.750  33.722  10.414  1.00 28.81           C  
ATOM   2854  O   GLY B 216     -23.644  33.697  10.947  1.00 28.48           O  
ATOM   2855  H   GLY B 216     -27.952  33.988  10.409  1.00  0.00           H  
ATOM   2856  HA2 GLY B 216     -25.829  33.431  12.243  1.00  0.00           H  
ATOM   2857  HA3 GLY B 216     -26.154  34.945  11.439  1.00  0.00           H  
ATOM   2858  N   VAL B 217     -24.928  33.616   9.097  1.00 28.81           N  
ATOM   2859  CA  VAL B 217     -23.829  33.537   8.131  1.00 28.44           C  
ATOM   2860  C   VAL B 217     -24.097  34.543   7.016  1.00 28.59           C  
ATOM   2861  O   VAL B 217     -25.192  34.577   6.464  1.00 29.19           O  
ATOM   2862  CB  VAL B 217     -23.726  32.121   7.527  1.00 28.54           C  
ATOM   2863  CG1 VAL B 217     -22.634  32.052   6.457  1.00 28.50           C  
ATOM   2864  CG2 VAL B 217     -23.486  31.097   8.633  1.00 28.57           C  
ATOM   2865  H   VAL B 217     -25.861  33.634   8.710  1.00  0.00           H  
ATOM   2866  HA  VAL B 217     -22.875  33.795   8.598  1.00  0.00           H  
ATOM   2867  HB  VAL B 217     -24.671  31.860   7.047  1.00  0.00           H  
ATOM   2868 HG11 VAL B 217     -22.482  31.023   6.130  1.00  0.00           H  
ATOM   2869 HG12 VAL B 217     -22.884  32.620   5.561  1.00  0.00           H  
ATOM   2870 HG13 VAL B 217     -21.679  32.421   6.833  1.00  0.00           H  
ATOM   2871 HG21 VAL B 217     -23.299  30.104   8.222  1.00  0.00           H  
ATOM   2872 HG22 VAL B 217     -22.625  31.375   9.235  1.00  0.00           H  
ATOM   2873 HG23 VAL B 217     -24.342  31.006   9.299  1.00  0.00           H  
ATOM   2874  N   ASP B 218     -23.092  35.345   6.681  1.00 28.55           N  
ATOM   2875  CA  ASP B 218     -23.238  36.436   5.718  1.00 28.53           C  
ATOM   2876  C   ASP B 218     -22.911  35.944   4.305  1.00 27.38           C  
ATOM   2877  O   ASP B 218     -21.766  35.606   4.003  1.00 26.44           O  
ATOM   2878  CB  ASP B 218     -22.312  37.595   6.121  1.00 29.82           C  
ATOM   2879  CG  ASP B 218     -22.668  38.911   5.447  1.00 31.32           C  
ATOM   2880  OD1 ASP B 218     -23.256  38.917   4.343  1.00 32.72           O  
ATOM   2881  OD2 ASP B 218     -22.327  39.964   6.025  1.00 33.34           O1-
ATOM   2882  H   ASP B 218     -22.196  35.266   7.142  1.00  0.00           H  
ATOM   2883  HA  ASP B 218     -24.267  36.804   5.738  1.00  0.00           H  
ATOM   2884  HB3 ASP B 218     -21.266  37.364   5.916  1.00  0.00           H  
ATOM   2885  HB2 ASP B 218     -22.404  37.745   7.198  1.00  0.00           H  
ATOM   2886  N   MET B 219     -23.925  35.916   3.444  1.00 26.76           N  
ATOM   2887  CA  MET B 219     -23.766  35.457   2.063  1.00 26.47           C  
ATOM   2888  C   MET B 219     -24.119  36.544   1.043  1.00 26.63           C  
ATOM   2889  O   MET B 219     -24.378  36.244  -0.126  1.00 25.87           O  
ATOM   2890  CB  MET B 219     -24.604  34.199   1.838  1.00 26.45           C  
ATOM   2891  CG  MET B 219     -24.347  33.117   2.875  1.00 26.50           C  
ATOM   2892  SD  MET B 219     -24.903  31.468   2.393  1.00 26.57           S  
ATOM   2893  CE  MET B 219     -23.556  30.919   1.351  1.00 26.59           C  
ATOM   2894  H   MET B 219     -24.847  36.217   3.725  1.00  0.00           H  
ATOM   2895  HA  MET B 219     -22.730  35.193   1.843  1.00  0.00           H  
ATOM   2896  HB2 MET B 219     -24.410  33.796   0.843  1.00  0.00           H  
ATOM   2897  HB3 MET B 219     -25.664  34.457   1.859  1.00  0.00           H  
ATOM   2898  HG3 MET B 219     -24.831  33.382   3.814  1.00  0.00           H  
ATOM   2899  HG2 MET B 219     -23.282  33.059   3.101  1.00  0.00           H  
ATOM   2900  HE1 MET B 219     -23.828  31.042   0.305  1.00  0.00           H  
ATOM   2901  HE2 MET B 219     -22.653  31.486   1.556  1.00  0.00           H  
ATOM   2902  HE3 MET B 219     -23.350  29.869   1.552  1.00  0.00           H  
ATOM   2903  N   SER B 220     -24.081  37.804   1.488  1.00 26.91           N  
ATOM   2904  CA  SER B 220     -24.285  38.981   0.637  1.00 26.91           C  
ATOM   2905  C   SER B 220     -23.350  39.027  -0.572  1.00 26.85           C  
ATOM   2906  O   SER B 220     -23.731  39.519  -1.639  1.00 26.70           O  
ATOM   2907  CB  SER B 220     -24.077  40.252   1.463  1.00 27.34           C  
ATOM   2908  OG  SER B 220     -24.825  40.198   2.667  1.00 28.71           O  
ATOM   2909  H   SER B 220     -23.858  37.989   2.458  1.00  0.00           H  
ATOM   2910  HA  SER B 220     -25.316  38.955   0.278  1.00  0.00           H  
ATOM   2911  HB2 SER B 220     -24.379  41.135   0.899  1.00  0.00           H  
ATOM   2912  HB3 SER B 220     -23.026  40.381   1.729  1.00  0.00           H  
ATOM   2913  HG  SER B 220     -24.292  39.745   3.336  1.00  0.00           H  
ATOM   2914  N   CYS B 221     -22.132  38.515  -0.400  1.00 26.56           N  
ATOM   2915  CA  CYS B 221     -21.121  38.502  -1.460  1.00 26.97           C  
ATOM   2916  C   CYS B 221     -21.478  37.668  -2.695  1.00 26.88           C  
ATOM   2917  O   CYS B 221     -20.850  37.842  -3.734  1.00 27.59           O  
ATOM   2918  CB  CYS B 221     -19.775  38.034  -0.895  1.00 27.15           C  
ATOM   2919  SG  CYS B 221     -19.863  36.502   0.063  1.00 27.51           S  
ATOM   2920  H   CYS B 221     -21.865  38.116   0.489  1.00  0.00           H  
ATOM   2921  HA  CYS B 221     -20.992  39.530  -1.805  1.00  0.00           H  
ATOM   2922  HB2 CYS B 221     -19.384  38.808  -0.239  1.00  0.00           H  
ATOM   2923  HB3 CYS B 221     -19.036  37.917  -1.687  1.00  0.00           H  
ATOM   2924  HG  CYS B 221     -18.556  36.440   0.336  1.00  0.00           H  
ATOM   2925  N   LEU B 222     -22.465  36.775  -2.586  1.00 26.67           N  
ATOM   2926  CA  LEU B 222     -22.951  35.985  -3.728  1.00 27.04           C  
ATOM   2927  C   LEU B 222     -24.065  36.653  -4.568  1.00 27.42           C  
ATOM   2928  O   LEU B 222     -24.695  35.979  -5.387  1.00 27.17           O  
ATOM   2929  CB  LEU B 222     -23.447  34.614  -3.245  1.00 26.71           C  
ATOM   2930  CG  LEU B 222     -22.496  33.770  -2.405  1.00 26.49           C  
ATOM   2931  CD1 LEU B 222     -23.173  32.460  -2.050  1.00 26.63           C  
ATOM   2932  CD2 LEU B 222     -21.191  33.511  -3.138  1.00 26.80           C  
ATOM   2933  H   LEU B 222     -22.956  36.661  -1.709  1.00  0.00           H  
ATOM   2934  HA  LEU B 222     -22.127  35.806  -4.420  1.00  0.00           H  
ATOM   2935  HB2 LEU B 222     -23.742  34.016  -4.110  1.00  0.00           H  
ATOM   2936  HB3 LEU B 222     -24.363  34.762  -2.669  1.00  0.00           H  
ATOM   2937  HG  LEU B 222     -22.274  34.291  -1.472  1.00  0.00           H  
ATOM   2938 HD11 LEU B 222     -22.507  31.810  -1.484  1.00  0.00           H  
ATOM   2939 HD12 LEU B 222     -24.061  32.633  -1.442  1.00  0.00           H  
ATOM   2940 HD13 LEU B 222     -23.484  31.913  -2.941  1.00  0.00           H  
ATOM   2941 HD21 LEU B 222     -20.781  32.532  -2.906  1.00  0.00           H  
ATOM   2942 HD22 LEU B 222     -21.308  33.586  -4.218  1.00  0.00           H  
ATOM   2943 HD23 LEU B 222     -20.436  34.239  -2.839  1.00  0.00           H  
ATOM   2944  N   GLU B 223     -24.311  37.952  -4.388  1.00 28.05           N  
ATOM   2945  CA  GLU B 223     -25.317  38.644  -5.201  1.00 28.90           C  
ATOM   2946  C   GLU B 223     -24.922  38.709  -6.679  1.00 27.65           C  
ATOM   2947  O   GLU B 223     -25.784  38.546  -7.548  1.00 26.96           O  
ATOM   2948  CB  GLU B 223     -25.611  40.048  -4.670  1.00 30.48           C  
ATOM   2949  CG  GLU B 223     -26.754  40.734  -5.413  1.00 32.50           C  
ATOM   2950  CD  GLU B 223     -27.437  41.823  -4.607  1.00 34.40           C  
ATOM   2951  OE1 GLU B 223     -26.723  42.644  -3.982  1.00 36.20           O  
ATOM   2952  OE2 GLU B 223     -28.693  41.864  -4.611  1.00 34.92           O1-
ATOM   2953  H   GLU B 223     -23.815  38.490  -3.691  1.00  0.00           H  
ATOM   2954  HA  GLU B 223     -26.244  38.069  -5.129  1.00  0.00           H  
ATOM   2955  HB3 GLU B 223     -24.715  40.669  -4.714  1.00  0.00           H  
ATOM   2956  HB2 GLU B 223     -25.862  39.965  -3.611  1.00  0.00           H  
ATOM   2957  HG3 GLU B 223     -27.518  40.000  -5.677  1.00  0.00           H  
ATOM   2958  HG2 GLU B 223     -26.402  41.165  -6.351  1.00  0.00           H  
ATOM   2959  N   GLY B 224     -23.636  38.951  -6.951  1.00 26.42           N  
ATOM   2960  CA  GLY B 224     -23.101  38.954  -8.322  1.00 25.42           C  
ATOM   2961  C   GLY B 224     -23.235  37.603  -9.009  1.00 24.96           C  
ATOM   2962  O   GLY B 224     -23.688  37.509 -10.152  1.00 24.90           O  
ATOM   2963  H   GLY B 224     -22.985  39.098  -6.193  1.00  0.00           H  
ATOM   2964  HA3 GLY B 224     -22.047  39.230  -8.288  1.00  0.00           H  
ATOM   2965  HA2 GLY B 224     -23.609  39.719  -8.911  1.00  0.00           H  
ATOM   2966  N   PHE B 225     -22.857  36.551  -8.297  1.00 24.26           N  
ATOM   2967  CA  PHE B 225     -22.978  35.187  -8.802  1.00 24.17           C  
ATOM   2968  C   PHE B 225     -24.404  34.813  -9.210  1.00 23.39           C  
ATOM   2969  O   PHE B 225     -24.613  34.243 -10.280  1.00 23.17           O  
ATOM   2970  CB  PHE B 225     -22.474  34.196  -7.752  1.00 24.36           C  
ATOM   2971  CG  PHE B 225     -22.697  32.761  -8.122  1.00 23.90           C  
ATOM   2972  CD1 PHE B 225     -22.079  32.220  -9.244  1.00 23.71           C  
ATOM   2973  CD2 PHE B 225     -23.535  31.955  -7.355  1.00 23.79           C  
ATOM   2974  CE1 PHE B 225     -22.291  30.894  -9.592  1.00 24.02           C  
ATOM   2975  CE2 PHE B 225     -23.748  30.628  -7.697  1.00 24.05           C  
ATOM   2976  CZ  PHE B 225     -23.123  30.096  -8.814  1.00 23.90           C  
ATOM   2977  H   PHE B 225     -22.511  36.668  -7.356  1.00  0.00           H  
ATOM   2978  HA  PHE B 225     -22.349  35.106  -9.691  1.00  0.00           H  
ATOM   2979  HB3 PHE B 225     -22.931  34.400  -6.782  1.00  0.00           H  
ATOM   2980  HB2 PHE B 225     -21.402  34.337  -7.610  1.00  0.00           H  
ATOM   2981  HD1 PHE B 225     -21.430  32.830  -9.854  1.00  0.00           H  
ATOM   2982  HD2 PHE B 225     -24.030  32.360  -6.484  1.00  0.00           H  
ATOM   2983  HE1 PHE B 225     -21.809  30.477 -10.464  1.00  0.00           H  
ATOM   2984  HE2 PHE B 225     -24.398  30.010  -7.095  1.00  0.00           H  
ATOM   2985  HZ  PHE B 225     -23.298  29.070  -9.061  1.00  0.00           H  
ATOM   2986  N   ALA B 226     -25.363  35.120  -8.343  1.00 23.16           N  
ATOM   2987  CA  ALA B 226     -26.785  34.896  -8.620  1.00 23.24           C  
ATOM   2988  C   ALA B 226     -27.282  35.680  -9.839  1.00 23.30           C  
ATOM   2989  O   ALA B 226     -28.079  35.171 -10.623  1.00 23.69           O  
ATOM   2990  CB  ALA B 226     -27.621  35.253  -7.401  1.00 23.39           C  
ATOM   2991  H   ALA B 226     -25.135  35.565  -7.463  1.00  0.00           H  
ATOM   2992  HA  ALA B 226     -26.918  33.832  -8.822  1.00  0.00           H  
ATOM   2993  HB1 ALA B 226     -28.672  35.001  -7.549  1.00  0.00           H  
ATOM   2994  HB2 ALA B 226     -27.271  34.710  -6.524  1.00  0.00           H  
ATOM   2995  HB3 ALA B 226     -27.563  36.317  -7.166  1.00  0.00           H  
ATOM   2996  N   THR B 227     -26.808  36.913  -9.990  1.00 23.74           N  
ATOM   2997  CA  THR B 227     -27.124  37.738 -11.155  1.00 24.11           C  
ATOM   2998  C   THR B 227     -26.599  37.101 -12.447  1.00 24.85           C  
ATOM   2999  O   THR B 227     -27.329  37.028 -13.434  1.00 25.16           O  
ATOM   3000  CB  THR B 227     -26.567  39.170 -10.990  1.00 23.82           C  
ATOM   3001  OG1 THR B 227     -27.049  39.728  -9.762  1.00 22.99           O  
ATOM   3002  CG2 THR B 227     -26.993  40.067 -12.145  1.00 23.82           C  
ATOM   3003  H   THR B 227     -26.164  37.298  -9.312  1.00  0.00           H  
ATOM   3004  HA  THR B 227     -28.209  37.802 -11.242  1.00  0.00           H  
ATOM   3005  HB  THR B 227     -25.479  39.159 -10.939  1.00  0.00           H  
ATOM   3006  HG1 THR B 227     -26.663  39.247  -9.022  1.00  0.00           H  
ATOM   3007 HG21 THR B 227     -26.682  41.097 -11.967  1.00  0.00           H  
ATOM   3008 HG22 THR B 227     -26.548  39.767 -13.093  1.00  0.00           H  
ATOM   3009 HG23 THR B 227     -28.075  40.065 -12.266  1.00  0.00           H  
ATOM   3010  N   ARG B 228     -25.352  36.629 -12.432  1.00 26.01           N  
ATOM   3011  CA  ARG B 228     -24.778  35.898 -13.578  1.00 27.43           C  
ATOM   3012  C   ARG B 228     -25.533  34.598 -13.911  1.00 27.49           C  
ATOM   3013  O   ARG B 228     -25.718  34.270 -15.081  1.00 28.30           O  
ATOM   3014  CB  ARG B 228     -23.291  35.586 -13.345  1.00 28.84           C  
ATOM   3015  CG  ARG B 228     -22.383  36.812 -13.319  1.00 30.24           C  
ATOM   3016  CD  ARG B 228     -20.916  36.439 -13.515  1.00 31.77           C  
ATOM   3017  NE  ARG B 228     -20.394  35.579 -12.441  1.00 33.63           N  
ATOM   3018  CZ  ARG B 228     -19.857  35.997 -11.286  1.00 34.80           C  
ATOM   3019  NH1 ARG B 228     -19.750  37.297 -10.990  1.00 35.55           N  
ATOM   3020  NH2 ARG B 228     -19.423  35.097 -10.402  1.00 34.67           N1+
ATOM   3021  H   ARG B 228     -24.778  36.719 -11.603  1.00  0.00           H  
ATOM   3022  HA  ARG B 228     -24.855  36.548 -14.453  1.00  0.00           H  
ATOM   3023  HB3 ARG B 228     -22.962  34.952 -14.170  1.00  0.00           H  
ATOM   3024  HB2 ARG B 228     -23.153  34.992 -12.440  1.00  0.00           H  
ATOM   3025  HG3 ARG B 228     -22.513  37.328 -12.370  1.00  0.00           H  
ATOM   3026  HG2 ARG B 228     -22.661  37.530 -14.092  1.00  0.00           H  
ATOM   3027  HD3 ARG B 228     -20.285  37.310 -13.694  1.00  0.00           H  
ATOM   3028  HD2 ARG B 228     -20.842  35.841 -14.424  1.00  0.00           H  
ATOM   3029  HE  ARG B 228     -20.496  34.585 -12.593  1.00  0.00           H  
ATOM   3030 HH11 ARG B 228     -19.329  37.599 -10.124  1.00  0.00           H  
ATOM   3031 HH12 ARG B 228     -20.084  37.989 -11.645  1.00  0.00           H  
ATOM   3032 HH21 ARG B 228     -19.010  35.396  -9.531  1.00  0.00           H  
ATOM   3033 HH22 ARG B 228     -19.476  34.111 -10.611  1.00  0.00           H  
ATOM   3034  N   CYS B 229     -25.959  33.864 -12.887  1.00 27.56           N  
ATOM   3035  CA  CYS B 229     -26.758  32.643 -13.078  1.00 28.12           C  
ATOM   3036  C   CYS B 229     -28.159  32.878 -13.655  1.00 27.43           C  
ATOM   3037  O   CYS B 229     -28.578  32.168 -14.570  1.00 27.87           O  
ATOM   3038  CB  CYS B 229     -26.913  31.884 -11.758  1.00 28.55           C  
ATOM   3039  SG  CYS B 229     -25.464  30.921 -11.306  1.00 30.36           S  
ATOM   3040  H   CYS B 229     -25.761  34.144 -11.935  1.00  0.00           H  
ATOM   3041  HA  CYS B 229     -26.222  31.999 -13.774  1.00  0.00           H  
ATOM   3042  HB3 CYS B 229     -27.742  31.180 -11.818  1.00  0.00           H  
ATOM   3043  HB2 CYS B 229     -27.146  32.571 -10.946  1.00  0.00           H  
ATOM   3044  HG  CYS B 229     -24.596  31.933 -11.376  1.00  0.00           H  
ATOM   3045  N   LEU B 230     -28.878  33.850 -13.100  1.00 25.33           N  
ATOM   3046  CA  LEU B 230     -30.290  34.047 -13.411  1.00 24.46           C  
ATOM   3047  C   LEU B 230     -30.548  35.058 -14.523  1.00 23.83           C  
ATOM   3048  O   LEU B 230     -31.572  34.982 -15.197  1.00 23.36           O  
ATOM   3049  CB  LEU B 230     -31.051  34.468 -12.146  1.00 24.20           C  
ATOM   3050  CG  LEU B 230     -30.922  33.539 -10.931  1.00 24.03           C  
ATOM   3051  CD1 LEU B 230     -31.707  34.113  -9.763  1.00 24.02           C  
ATOM   3052  CD2 LEU B 230     -31.384  32.125 -11.244  1.00 23.84           C  
ATOM   3053  H   LEU B 230     -28.496  34.403 -12.343  1.00  0.00           H  
ATOM   3054  HA  LEU B 230     -30.730  33.107 -13.750  1.00  0.00           H  
ATOM   3055  HB2 LEU B 230     -32.110  34.574 -12.391  1.00  0.00           H  
ATOM   3056  HB3 LEU B 230     -30.714  35.465 -11.853  1.00  0.00           H  
ATOM   3057  HG  LEU B 230     -29.879  33.473 -10.630  1.00  0.00           H  
ATOM   3058 HD11 LEU B 230     -31.062  34.238  -8.892  1.00  0.00           H  
ATOM   3059 HD12 LEU B 230     -32.132  35.091  -9.981  1.00  0.00           H  
ATOM   3060 HD13 LEU B 230     -32.533  33.469  -9.460  1.00  0.00           H  
ATOM   3061 HD21 LEU B 230     -31.438  31.527 -10.336  1.00  0.00           H  
ATOM   3062 HD22 LEU B 230     -32.364  32.113 -11.723  1.00  0.00           H  
ATOM   3063 HD23 LEU B 230     -30.679  31.616 -11.902  1.00  0.00           H  
ATOM   3064  N   MET B 231     -29.649  36.022 -14.688  1.00 23.54           N  
ATOM   3065  CA  MET B 231     -29.798  37.051 -15.711  1.00 22.72           C  
ATOM   3066  C   MET B 231     -28.778  36.934 -16.843  1.00 23.12           C  
ATOM   3067  O   MET B 231     -29.033  37.426 -17.935  1.00 22.63           O  
ATOM   3068  CB  MET B 231     -29.708  38.429 -15.065  1.00 22.32           C  
ATOM   3069  CG  MET B 231     -30.759  38.708 -14.005  1.00 21.86           C  
ATOM   3070  SD  MET B 231     -30.690  40.435 -13.488  1.00 21.61           S  
ATOM   3071  CE  MET B 231     -31.500  41.218 -14.875  1.00 21.93           C  
ATOM   3072  H   MET B 231     -28.832  36.082 -14.094  1.00  0.00           H  
ATOM   3073  HA  MET B 231     -30.776  37.004 -16.193  1.00  0.00           H  
ATOM   3074  HB2 MET B 231     -29.795  39.190 -15.813  1.00  0.00           H  
ATOM   3075  HB3 MET B 231     -28.724  38.594 -14.636  1.00  0.00           H  
ATOM   3076  HG3 MET B 231     -30.592  38.082 -13.128  1.00  0.00           H  
ATOM   3077  HG2 MET B 231     -31.759  38.480 -14.376  1.00  0.00           H  
ATOM   3078  HE1 MET B 231     -31.678  42.264 -14.636  1.00  0.00           H  
ATOM   3079  HE2 MET B 231     -30.873  41.196 -15.760  1.00  0.00           H  
ATOM   3080  HE3 MET B 231     -32.452  40.737 -15.098  1.00  0.00           H  
ATOM   3081  N   GLY B 232     -27.634  36.294 -16.592  1.00 24.22           N  
ATOM   3082  CA  GLY B 232     -26.540  36.224 -17.570  1.00 25.24           C  
ATOM   3083  C   GLY B 232     -26.722  35.241 -18.720  1.00 26.24           C  
ATOM   3084  O   GLY B 232     -26.074  35.376 -19.763  1.00 26.44           O  
ATOM   3085  H   GLY B 232     -27.465  35.901 -15.677  1.00  0.00           H  
ATOM   3086  HA3 GLY B 232     -25.624  35.960 -17.043  1.00  0.00           H  
ATOM   3087  HA2 GLY B 232     -26.359  37.218 -17.984  1.00  0.00           H  
ATOM   3088  N   HIS B 233     -27.590  34.249 -18.533  1.00 27.11           N  
ATOM   3089  CA  HIS B 233     -27.889  33.280 -19.587  1.00 28.17           C  
ATOM   3090  C   HIS B 233     -28.740  33.894 -20.697  1.00 27.04           C  
ATOM   3091  O   HIS B 233     -29.300  34.982 -20.544  1.00 26.75           O  
ATOM   3092  CB  HIS B 233     -28.557  32.034 -18.997  1.00 30.03           C  
ATOM   3093  CG  HIS B 233     -27.624  31.201 -18.171  1.00 32.28           C  
ATOM   3094  ND1 HIS B 233     -27.357  31.473 -16.845  1.00 33.43           N  
ATOM   3095  CD2 HIS B 233     -26.871  30.123 -18.492  1.00 33.09           C  
ATOM   3096  CE1 HIS B 233     -26.491  30.590 -16.381  1.00 33.40           C  
ATOM   3097  NE2 HIS B 233     -26.179  29.761 -17.360  1.00 34.27           N  
ATOM   3098  H   HIS B 233     -28.102  34.171 -17.667  1.00  0.00           H  
ATOM   3099  HA  HIS B 233     -26.951  32.961 -20.048  1.00  0.00           H  
ATOM   3100  HB3 HIS B 233     -28.949  31.389 -19.785  1.00  0.00           H  
ATOM   3101  HB2 HIS B 233     -29.415  32.316 -18.385  1.00  0.00           H  
ATOM   3102  HD1 HIS B 233     -27.801  32.183 -16.277  1.00  0.00           H  
ATOM   3103  HD2 HIS B 233     -26.771  29.589 -19.426  1.00  0.00           H  
ATOM   3104  HE1 HIS B 233     -26.117  30.527 -15.371  1.00  0.00           H  
ATOM   3105  N   SER B 234     -28.813  33.181 -21.815  1.00 26.10           N  
ATOM   3106  CA  SER B 234     -29.482  33.656 -23.021  1.00 25.40           C  
ATOM   3107  C   SER B 234     -30.693  32.785 -23.397  1.00 24.19           C  
ATOM   3108  O   SER B 234     -30.885  32.461 -24.567  1.00 24.61           O  
ATOM   3109  CB  SER B 234     -28.457  33.716 -24.162  1.00 26.05           C  
ATOM   3110  OG  SER B 234     -27.606  34.851 -24.026  1.00 26.76           O  
ATOM   3111  H   SER B 234     -28.340  32.291 -21.885  1.00  0.00           H  
ATOM   3112  HA  SER B 234     -29.894  34.658 -22.895  1.00  0.00           H  
ATOM   3113  HB3 SER B 234     -28.928  33.770 -25.135  1.00  0.00           H  
ATOM   3114  HB2 SER B 234     -27.845  32.813 -24.179  1.00  0.00           H  
ATOM   3115  HG  SER B 234     -27.034  34.892 -24.797  1.00  0.00           H  
ATOM   3116  N   GLU B 235     -31.507  32.421 -22.403  1.00 22.79           N  
ATOM   3117  CA  GLU B 235     -32.759  31.690 -22.628  1.00 22.01           C  
ATOM   3118  C   GLU B 235     -33.965  32.619 -22.466  1.00 20.90           C  
ATOM   3119  O   GLU B 235     -33.926  33.560 -21.671  1.00 20.34           O  
ATOM   3120  CB  GLU B 235     -32.898  30.523 -21.645  1.00 22.58           C  
ATOM   3121  CG  GLU B 235     -31.773  29.465 -21.730  1.00 22.99           C  
ATOM   3122  CD  GLU B 235     -31.723  28.735 -23.074  1.00 22.85           C  
ATOM   3123  OE1 GLU B 235     -32.702  28.022 -23.379  1.00  0.00           O  
ATOM   3124  OE2 GLU B 235     -30.698  28.880 -23.773  1.00  0.00           O1-
ATOM   3125  H   GLU B 235     -31.319  32.715 -21.456  1.00  0.00           H  
ATOM   3126  HA  GLU B 235     -32.748  31.285 -23.625  1.00  0.00           H  
ATOM   3127  HB3 GLU B 235     -33.859  30.027 -21.797  1.00  0.00           H  
ATOM   3128  HB2 GLU B 235     -32.929  30.909 -20.625  1.00  0.00           H  
ATOM   3129  HG3 GLU B 235     -31.924  28.718 -20.951  1.00  0.00           H  
ATOM   3130  HG2 GLU B 235     -30.804  29.922 -21.526  1.00  0.00           H  
ATOM   3131  N   ILE B 236     -35.035  32.335 -23.207  1.00 19.73           N  
ATOM   3132  CA  ILE B 236     -36.297  33.054 -23.068  1.00 19.14           C  
ATOM   3133  C   ILE B 236     -37.058  32.365 -21.946  1.00 18.85           C  
ATOM   3134  O   ILE B 236     -37.402  31.190 -22.069  1.00 18.70           O  
ATOM   3135  CB  ILE B 236     -37.162  33.017 -24.350  1.00 19.12           C  
ATOM   3136  CG1 ILE B 236     -36.377  33.537 -25.555  1.00 19.02           C  
ATOM   3137  CG2 ILE B 236     -38.440  33.836 -24.164  1.00 19.15           C  
ATOM   3138  CD1 ILE B 236     -37.029  33.252 -26.888  1.00 19.09           C  
ATOM   3139  H   ILE B 236     -35.015  31.554 -23.849  1.00  0.00           H  
ATOM   3140  HA  ILE B 236     -36.112  34.100 -22.811  1.00  0.00           H  
ATOM   3141  HB  ILE B 236     -37.501  32.011 -24.539  1.00  0.00           H  
ATOM   3142 HG13 ILE B 236     -35.399  33.066 -25.594  1.00  0.00           H  
ATOM   3143 HG12 ILE B 236     -36.193  34.606 -25.453  1.00  0.00           H  
ATOM   3144 HG21 ILE B 236     -39.049  33.833 -25.068  1.00  0.00           H  
ATOM   3145 HG22 ILE B 236     -39.079  33.445 -23.372  1.00  0.00           H  
ATOM   3146 HG23 ILE B 236     -38.217  34.876 -23.922  1.00  0.00           H  
ATOM   3147 HD11 ILE B 236     -36.306  33.349 -27.699  1.00  0.00           H  
ATOM   3148 HD12 ILE B 236     -37.433  32.242 -26.934  1.00  0.00           H  
ATOM   3149 HD13 ILE B 236     -37.842  33.949 -27.092  1.00  0.00           H  
ATOM   3150  N   VAL B 237     -37.306  33.097 -20.862  1.00 18.40           N  
ATOM   3151  CA  VAL B 237     -38.020  32.574 -19.703  1.00 18.43           C  
ATOM   3152  C   VAL B 237     -39.524  32.799 -19.855  1.00 18.70           C  
ATOM   3153  O   VAL B 237     -39.965  33.929 -20.066  1.00 18.27           O  
ATOM   3154  CB  VAL B 237     -37.538  33.246 -18.400  1.00 18.18           C  
ATOM   3155  CG1 VAL B 237     -38.312  32.713 -17.197  1.00 18.14           C  
ATOM   3156  CG2 VAL B 237     -36.037  33.032 -18.231  1.00 18.17           C  
ATOM   3157  H   VAL B 237     -37.017  34.065 -20.821  1.00  0.00           H  
ATOM   3158  HA  VAL B 237     -37.826  31.506 -19.612  1.00  0.00           H  
ATOM   3159  HB  VAL B 237     -37.699  34.322 -18.448  1.00  0.00           H  
ATOM   3160 HG11 VAL B 237     -37.891  33.091 -16.265  1.00  0.00           H  
ATOM   3161 HG12 VAL B 237     -39.352  33.030 -17.207  1.00  0.00           H  
ATOM   3162 HG13 VAL B 237     -38.287  31.624 -17.151  1.00  0.00           H  
ATOM   3163 HG21 VAL B 237     -35.695  33.266 -17.226  1.00  0.00           H  
ATOM   3164 HG22 VAL B 237     -35.768  31.990 -18.412  1.00  0.00           H  
ATOM   3165 HG23 VAL B 237     -35.463  33.645 -18.926  1.00  0.00           H  
ATOM   3166  N   VAL B 238     -40.297  31.720 -19.727  1.00 19.03           N  
ATOM   3167  CA  VAL B 238     -41.748  31.771 -19.789  1.00 19.41           C  
ATOM   3168  C   VAL B 238     -42.292  31.809 -18.368  1.00 20.02           C  
ATOM   3169  O   VAL B 238     -42.371  30.781 -17.699  1.00 20.35           O  
ATOM   3170  CB  VAL B 238     -42.316  30.562 -20.554  1.00 19.54           C  
ATOM   3171  CG1 VAL B 238     -43.845  30.594 -20.564  1.00 19.47           C  
ATOM   3172  CG2 VAL B 238     -41.759  30.546 -21.973  1.00 19.69           C  
ATOM   3173  H   VAL B 238     -39.882  30.812 -19.560  1.00  0.00           H  
ATOM   3174  HA  VAL B 238     -42.066  32.656 -20.332  1.00  0.00           H  
ATOM   3175  HB  VAL B 238     -41.996  29.637 -20.070  1.00  0.00           H  
ATOM   3176 HG11 VAL B 238     -44.240  29.788 -21.181  1.00  0.00           H  
ATOM   3177 HG12 VAL B 238     -44.278  30.467 -19.576  1.00  0.00           H  
ATOM   3178 HG13 VAL B 238     -44.217  31.533 -20.976  1.00  0.00           H  
ATOM   3179 HG21 VAL B 238     -42.153  29.701 -22.533  1.00  0.00           H  
ATOM   3180 HG22 VAL B 238     -42.016  31.455 -22.518  1.00  0.00           H  
ATOM   3181 HG23 VAL B 238     -40.673  30.446 -21.982  1.00  0.00           H  
ATOM   3182  N   GLN B 239     -42.667  33.002 -17.915  1.00 21.02           N  
ATOM   3183  CA  GLN B 239     -43.106  33.212 -16.535  1.00 21.46           C  
ATOM   3184  C   GLN B 239     -44.228  34.241 -16.485  1.00 20.68           C  
ATOM   3185  O   GLN B 239     -44.298  35.143 -17.315  1.00 20.50           O  
ATOM   3186  CB  GLN B 239     -41.913  33.673 -15.697  1.00 22.89           C  
ATOM   3187  CG  GLN B 239     -42.154  33.789 -14.193  1.00 24.45           C  
ATOM   3188  CD  GLN B 239     -41.095  34.649 -13.507  1.00 25.82           C  
ATOM   3189  OE1 GLN B 239     -39.889  34.400 -13.642  1.00 26.81           O  
ATOM   3190  NE2 GLN B 239     -41.537  35.667 -12.770  1.00 26.32           N  
ATOM   3191  H   GLN B 239     -42.627  33.817 -18.514  1.00  0.00           H  
ATOM   3192  HA  GLN B 239     -43.499  32.285 -16.112  1.00  0.00           H  
ATOM   3193  HB3 GLN B 239     -41.560  34.620 -16.098  1.00  0.00           H  
ATOM   3194  HB2 GLN B 239     -41.092  32.971 -15.836  1.00  0.00           H  
ATOM   3195  HG3 GLN B 239     -42.157  32.797 -13.740  1.00  0.00           H  
ATOM   3196  HG2 GLN B 239     -43.121  34.224 -13.962  1.00  0.00           H  
ATOM   3197 HE21 GLN B 239     -40.876  36.315 -12.360  1.00  0.00           H  
ATOM   3198 HE22 GLN B 239     -42.526  35.859 -12.697  1.00  0.00           H  
ATOM   3199  N   GLY B 240     -45.111  34.091 -15.507  1.00 20.64           N  
ATOM   3200  CA  GLY B 240     -46.194  35.038 -15.291  1.00 20.37           C  
ATOM   3201  C   GLY B 240     -45.642  36.278 -14.633  1.00 20.33           C  
ATOM   3202  O   GLY B 240     -44.813  36.176 -13.733  1.00 21.29           O  
ATOM   3203  H   GLY B 240     -45.009  33.339 -14.842  1.00  0.00           H  
ATOM   3204  HA3 GLY B 240     -46.933  34.586 -14.629  1.00  0.00           H  
ATOM   3205  HA2 GLY B 240     -46.705  35.272 -16.227  1.00  0.00           H  
ATOM   3206  N   LEU B 241     -46.072  37.444 -15.106  1.00 19.90           N  
ATOM   3207  CA  LEU B 241     -45.780  38.712 -14.461  1.00 19.87           C  
ATOM   3208  C   LEU B 241     -47.068  39.342 -13.977  1.00 19.66           C  
ATOM   3209  O   LEU B 241     -48.149  39.049 -14.488  1.00 19.34           O  
ATOM   3210  CB  LEU B 241     -45.117  39.694 -15.431  1.00 20.44           C  
ATOM   3211  CG  LEU B 241     -43.633  39.585 -15.764  1.00 20.73           C  
ATOM   3212  CD1 LEU B 241     -43.258  40.773 -16.630  1.00 20.76           C  
ATOM   3213  CD2 LEU B 241     -42.751  39.536 -14.524  1.00 21.01           C  
ATOM   3214  H   LEU B 241     -46.687  37.481 -15.911  1.00  0.00           H  
ATOM   3215  HA  LEU B 241     -45.144  38.582 -13.584  1.00  0.00           H  
ATOM   3216  HB3 LEU B 241     -45.234  40.702 -15.027  1.00  0.00           H  
ATOM   3217  HB2 LEU B 241     -45.689  39.706 -16.360  1.00  0.00           H  
ATOM   3218  HG  LEU B 241     -43.481  38.671 -16.338  1.00  0.00           H  
ATOM   3219 HD11 LEU B 241     -42.384  40.519 -17.225  1.00  0.00           H  
ATOM   3220 HD12 LEU B 241     -44.053  41.058 -17.320  1.00  0.00           H  
ATOM   3221 HD13 LEU B 241     -43.012  41.651 -16.031  1.00  0.00           H  
ATOM   3222 HD21 LEU B 241     -41.875  40.180 -14.612  1.00  0.00           H  
ATOM   3223 HD22 LEU B 241     -43.275  39.842 -13.621  1.00  0.00           H  
ATOM   3224 HD23 LEU B 241     -42.382  38.523 -14.357  1.00  0.00           H  
ATOM   3225  N   SER B 242     -46.923  40.217 -12.989  1.00 19.78           N  
ATOM   3226  CA  SER B 242     -47.981  41.121 -12.568  1.00 19.96           C  
ATOM   3227  C   SER B 242     -47.935  42.363 -13.446  1.00 19.86           C  
ATOM   3228  O   SER B 242     -46.914  42.666 -14.053  1.00 18.94           O  
ATOM   3229  CB  SER B 242     -47.802  41.520 -11.094  1.00 20.09           C  
ATOM   3230  OG  SER B 242     -48.639  42.615 -10.755  1.00 20.37           O  
ATOM   3231  H   SER B 242     -46.001  40.411 -12.615  1.00  0.00           H  
ATOM   3232  HA  SER B 242     -48.959  40.648 -12.681  1.00  0.00           H  
ATOM   3233  HB3 SER B 242     -46.771  41.817 -10.896  1.00  0.00           H  
ATOM   3234  HB2 SER B 242     -48.023  40.677 -10.439  1.00  0.00           H  
ATOM   3235  HG  SER B 242     -48.527  42.803  -9.819  1.00  0.00           H  
ATOM   3236  N   GLY B 243     -49.053  43.082 -13.489  1.00 20.21           N  
ATOM   3237  CA  GLY B 243     -49.106  44.399 -14.107  1.00 20.46           C  
ATOM   3238  C   GLY B 243     -48.282  45.461 -13.391  1.00 20.78           C  
ATOM   3239  O   GLY B 243     -47.879  46.447 -14.008  1.00 20.81           O  
ATOM   3240  H   GLY B 243     -49.865  42.776 -12.972  1.00  0.00           H  
ATOM   3241  HA3 GLY B 243     -50.146  44.726 -14.125  1.00  0.00           H  
ATOM   3242  HA2 GLY B 243     -48.787  44.331 -15.149  1.00  0.00           H  
ATOM   3243  N   GLU B 244     -48.041  45.272 -12.094  1.00 21.54           N  
ATOM   3244  CA  GLU B 244     -47.174  46.169 -11.319  1.00 22.59           C  
ATOM   3245  C   GLU B 244     -45.683  46.032 -11.669  1.00 21.47           C  
ATOM   3246  O   GLU B 244     -44.899  46.926 -11.342  1.00 21.92           O  
ATOM   3247  CB  GLU B 244     -47.388  45.970  -9.811  1.00 24.27           C  
ATOM   3248  CG  GLU B 244     -48.746  46.457  -9.299  1.00 25.91           C  
ATOM   3249  CD  GLU B 244     -48.767  47.946  -8.944  1.00 28.22           C  
ATOM   3250  OE1 GLU B 244     -48.783  48.797  -9.871  1.00 29.96           O  
ATOM   3251  OE2 GLU B 244     -48.792  48.273  -7.729  1.00 29.51           O1-
ATOM   3252  H   GLU B 244     -48.394  44.449 -11.622  1.00  0.00           H  
ATOM   3253  HA  GLU B 244     -47.442  47.199 -11.559  1.00  0.00           H  
ATOM   3254  HB3 GLU B 244     -46.593  46.457  -9.242  1.00  0.00           H  
ATOM   3255  HB2 GLU B 244     -47.290  44.909  -9.579  1.00  0.00           H  
ATOM   3256  HG3 GLU B 244     -49.001  45.901  -8.396  1.00  0.00           H  
ATOM   3257  HG2 GLU B 244     -49.540  46.244 -10.015  1.00  0.00           H  
ATOM   3258  N   ASP B 245     -45.296  44.935 -12.329  1.00 20.05           N  
ATOM   3259  CA  ASP B 245     -43.932  44.777 -12.869  1.00 19.41           C  
ATOM   3260  C   ASP B 245     -43.670  45.580 -14.174  1.00 18.61           C  
ATOM   3261  O   ASP B 245     -42.520  45.701 -14.608  1.00 17.53           O  
ATOM   3262  CB  ASP B 245     -43.611  43.287 -13.111  1.00 19.60           C  
ATOM   3263  CG  ASP B 245     -43.650  42.435 -11.822  1.00 19.96           C  
ATOM   3264  OD1 ASP B 245     -43.021  42.816 -10.804  1.00 19.44           O  
ATOM   3265  OD2 ASP B 245     -44.303  41.360 -11.837  1.00 20.17           O1-
ATOM   3266  H   ASP B 245     -45.965  44.215 -12.563  1.00  0.00           H  
ATOM   3267  HA  ASP B 245     -43.221  45.155 -12.131  1.00  0.00           H  
ATOM   3268  HB3 ASP B 245     -42.633  43.152 -13.574  1.00  0.00           H  
ATOM   3269  HB2 ASP B 245     -44.328  42.873 -13.820  1.00  0.00           H  
ATOM   3270  N   VAL B 246     -44.721  46.120 -14.795  1.00 17.86           N  
ATOM   3271  CA  VAL B 246     -44.591  46.860 -16.058  1.00 17.63           C  
ATOM   3272  C   VAL B 246     -44.139  48.304 -15.814  1.00 17.29           C  
ATOM   3273  O   VAL B 246     -44.724  49.010 -14.993  1.00 17.69           O  
ATOM   3274  CB  VAL B 246     -45.912  46.836 -16.859  1.00 17.51           C  
ATOM   3275  CG1 VAL B 246     -45.827  47.724 -18.093  1.00 17.39           C  
ATOM   3276  CG2 VAL B 246     -46.246  45.403 -17.257  1.00 17.79           C  
ATOM   3277  H   VAL B 246     -45.650  46.031 -14.406  1.00  0.00           H  
ATOM   3278  HA  VAL B 246     -43.833  46.367 -16.672  1.00  0.00           H  
ATOM   3279  HB  VAL B 246     -46.721  47.209 -16.231  1.00  0.00           H  
ATOM   3280 HG11 VAL B 246     -46.648  47.535 -18.785  1.00  0.00           H  
ATOM   3281 HG12 VAL B 246     -45.875  48.781 -17.832  1.00  0.00           H  
ATOM   3282 HG13 VAL B 246     -44.896  47.541 -18.625  1.00  0.00           H  
ATOM   3283 HG21 VAL B 246     -47.158  45.358 -17.851  1.00  0.00           H  
ATOM   3284 HG22 VAL B 246     -45.448  44.957 -17.851  1.00  0.00           H  
ATOM   3285 HG23 VAL B 246     -46.406  44.767 -16.385  1.00  0.00           H  
ATOM   3286  N   LEU B 247     -43.119  48.733 -16.559  1.00 16.75           N  
ATOM   3287  CA  LEU B 247     -42.449  50.025 -16.342  1.00 16.32           C  
ATOM   3288  C   LEU B 247     -42.772  51.113 -17.362  1.00 15.84           C  
ATOM   3289  O   LEU B 247     -42.331  52.239 -17.188  1.00 15.88           O  
ATOM   3290  CB  LEU B 247     -40.928  49.824 -16.326  1.00 16.14           C  
ATOM   3291  CG  LEU B 247     -40.381  48.798 -15.344  1.00 16.12           C  
ATOM   3292  CD1 LEU B 247     -38.864  48.736 -15.450  1.00 16.35           C  
ATOM   3293  CD2 LEU B 247     -40.818  49.136 -13.929  1.00 16.17           C  
ATOM   3294  H   LEU B 247     -42.684  48.111 -17.228  1.00  0.00           H  
ATOM   3295  HA  LEU B 247     -42.748  50.442 -15.380  1.00  0.00           H  
ATOM   3296  HB2 LEU B 247     -40.440  50.779 -16.122  1.00  0.00           H  
ATOM   3297  HB3 LEU B 247     -40.600  49.542 -17.328  1.00  0.00           H  
ATOM   3298  HG  LEU B 247     -40.779  47.819 -15.597  1.00  0.00           H  
ATOM   3299 HD11 LEU B 247     -38.438  47.969 -14.811  1.00  0.00           H  
ATOM   3300 HD12 LEU B 247     -38.549  48.512 -16.469  1.00  0.00           H  
ATOM   3301 HD13 LEU B 247     -38.406  49.684 -15.165  1.00  0.00           H  
ATOM   3302 HD21 LEU B 247     -40.007  49.010 -13.214  1.00  0.00           H  
ATOM   3303 HD22 LEU B 247     -41.161  50.165 -13.821  1.00  0.00           H  
ATOM   3304 HD23 LEU B 247     -41.629  48.481 -13.609  1.00  0.00           H  
ATOM   3305  N   ALA B 248     -43.525  50.795 -18.413  1.00 15.56           N  
ATOM   3306  CA  ALA B 248     -43.895  51.791 -19.428  1.00 15.52           C  
ATOM   3307  C   ALA B 248     -45.139  51.350 -20.201  1.00 15.22           C  
ATOM   3308  O   ALA B 248     -45.704  50.298 -19.914  1.00 15.14           O  
ATOM   3309  CB  ALA B 248     -42.728  52.023 -20.379  1.00 15.61           C  
ATOM   3310  H   ALA B 248     -43.897  49.863 -18.525  1.00  0.00           H  
ATOM   3311  HA  ALA B 248     -44.146  52.733 -18.937  1.00  0.00           H  
ATOM   3312  HB1 ALA B 248     -42.933  52.845 -21.063  1.00  0.00           H  
ATOM   3313  HB2 ALA B 248     -41.808  52.274 -19.853  1.00  0.00           H  
ATOM   3314  HB3 ALA B 248     -42.523  51.136 -20.979  1.00  0.00           H  
ATOM   3315  N   ARG B 249     -45.581  52.167 -21.153  1.00 15.05           N  
ATOM   3316  CA  ARG B 249     -46.647  51.758 -22.068  1.00 15.16           C  
ATOM   3317  C   ARG B 249     -46.134  50.597 -22.912  1.00 14.67           C  
ATOM   3318  O   ARG B 249     -45.053  50.702 -23.494  1.00 14.57           O  
ATOM   3319  CB  ARG B 249     -47.077  52.896 -23.004  1.00 15.64           C  
ATOM   3320  CG  ARG B 249     -47.598  54.111 -22.203  1.00 16.22           C  
ATOM   3321  CD  ARG B 249     -47.586  55.445 -22.967  1.00 16.72           C  
ATOM   3322  NE  ARG B 249     -46.240  55.905 -23.366  1.00  0.00           N  
ATOM   3323  CZ  ARG B 249     -45.182  56.223 -22.597  1.00  0.00           C  
ATOM   3324  NH1 ARG B 249     -45.179  56.071 -21.269  1.00  0.00           N  
ATOM   3325  NH2 ARG B 249     -44.089  56.721 -23.180  1.00  0.00           N1+
ATOM   3326  H   ARG B 249     -45.106  53.035 -21.350  1.00  0.00           H  
ATOM   3327  HA  ARG B 249     -47.516  51.490 -21.469  1.00  0.00           H  
ATOM   3328  HB3 ARG B 249     -47.835  52.565 -23.715  1.00  0.00           H  
ATOM   3329  HB2 ARG B 249     -46.212  53.206 -23.591  1.00  0.00           H  
ATOM   3330  HG3 ARG B 249     -46.961  54.256 -21.336  1.00  0.00           H  
ATOM   3331  HG2 ARG B 249     -48.581  53.914 -21.775  1.00  0.00           H  
ATOM   3332  HD2 ARG B 249     -48.134  55.309 -23.900  1.00  0.00           H  
ATOM   3333  HD3 ARG B 249     -48.120  56.217 -22.412  1.00  0.00           H  
ATOM   3334  HE  ARG B 249     -46.142  56.066 -24.358  1.00  0.00           H  
ATOM   3335 HH11 ARG B 249     -44.353  56.298 -20.729  1.00  0.00           H  
ATOM   3336 HH12 ARG B 249     -46.001  55.726 -20.796  1.00  0.00           H  
ATOM   3337 HH21 ARG B 249     -43.329  57.076 -22.606  1.00  0.00           H  
ATOM   3338 HH22 ARG B 249     -44.055  56.863 -24.179  1.00  0.00           H  
ATOM   3339  N   PRO B 250     -46.885  49.483 -22.964  1.00 14.19           N  
ATOM   3340  CA  PRO B 250     -46.518  48.430 -23.902  1.00 14.04           C  
ATOM   3341  C   PRO B 250     -46.584  48.913 -25.343  1.00 13.94           C  
ATOM   3342  O   PRO B 250     -47.550  49.574 -25.729  1.00 13.55           O  
ATOM   3343  CB  PRO B 250     -47.571  47.345 -23.654  1.00 14.01           C  
ATOM   3344  CG  PRO B 250     -48.050  47.600 -22.276  1.00 14.16           C  
ATOM   3345  CD  PRO B 250     -48.021  49.084 -22.117  1.00 14.12           C  
ATOM   3346  HA  PRO B 250     -45.521  48.071 -23.656  1.00  0.00           H  
ATOM   3347  HB3 PRO B 250     -47.148  46.350 -23.781  1.00  0.00           H  
ATOM   3348  HB2 PRO B 250     -48.413  47.430 -24.344  1.00  0.00           H  
ATOM   3349  HG3 PRO B 250     -47.341  47.176 -21.566  1.00  0.00           H  
ATOM   3350  HG2 PRO B 250     -49.028  47.166 -22.067  1.00  0.00           H  
ATOM   3351  HD3 PRO B 250     -48.932  49.541 -22.506  1.00  0.00           H  
ATOM   3352  HD2 PRO B 250     -47.910  49.356 -21.067  1.00  0.00           H  
ATOM   3353  N   GLN B 251     -45.552  48.583 -26.109  1.00 14.09           N  
ATOM   3354  CA  GLN B 251     -45.444  48.982 -27.498  1.00 14.49           C  
ATOM   3355  C   GLN B 251     -45.679  47.776 -28.389  1.00 14.75           C  
ATOM   3356  O   GLN B 251     -45.072  46.730 -28.186  1.00 14.62           O  
ATOM   3357  CB  GLN B 251     -44.052  49.543 -27.769  1.00 14.69           C  
ATOM   3358  CG  GLN B 251     -43.654  50.714 -26.884  1.00 14.71           C  
ATOM   3359  CD  GLN B 251     -44.556  51.924 -27.083  1.00 15.00           C  
ATOM   3360  OE1 GLN B 251     -44.680  52.450 -28.196  1.00 15.11           O  
ATOM   3361  NE2 GLN B 251     -45.198  52.367 -26.007  1.00 15.07           N  
ATOM   3362  H   GLN B 251     -44.799  48.016 -25.738  1.00  0.00           H  
ATOM   3363  HA  GLN B 251     -46.179  49.748 -27.756  1.00  0.00           H  
ATOM   3364  HB2 GLN B 251     -43.973  49.839 -28.817  1.00  0.00           H  
ATOM   3365  HB3 GLN B 251     -43.307  48.757 -27.632  1.00  0.00           H  
ATOM   3366  HG3 GLN B 251     -42.630  50.988 -27.128  1.00  0.00           H  
ATOM   3367  HG2 GLN B 251     -43.634  50.417 -25.835  1.00  0.00           H  
ATOM   3368 HE21 GLN B 251     -45.828  53.151 -26.079  1.00  0.00           H  
ATOM   3369 HE22 GLN B 251     -45.089  51.891 -25.120  1.00  0.00           H  
ATOM   3370  N   ARG B 252     -46.570  47.926 -29.366  1.00 15.36           N  
ATOM   3371  CA  ARG B 252     -46.771  46.914 -30.391  1.00 15.62           C  
ATOM   3372  C   ARG B 252     -45.614  46.962 -31.373  1.00 15.17           C  
ATOM   3373  O   ARG B 252     -45.355  48.006 -31.949  1.00 15.39           O  
ATOM   3374  CB  ARG B 252     -48.071  47.168 -31.149  1.00 16.53           C  
ATOM   3375  CG  ARG B 252     -48.298  46.199 -32.314  1.00 17.25           C  
ATOM   3376  CD  ARG B 252     -49.714  46.284 -32.821  1.00 17.99           C  
ATOM   3377  NE  ARG B 252     -49.916  47.438 -33.697  1.00 18.78           N  
ATOM   3378  CZ  ARG B 252     -51.071  48.094 -33.848  1.00 19.94           C  
ATOM   3379  NH1 ARG B 252     -52.167  47.756 -33.156  1.00 19.84           N  
ATOM   3380  NH2 ARG B 252     -51.129  49.123 -34.694  1.00 20.53           N1+
ATOM   3381  H   ARG B 252     -47.057  48.802 -29.487  1.00  0.00           H  
ATOM   3382  HA  ARG B 252     -46.843  45.949 -29.902  1.00  0.00           H  
ATOM   3383  HB3 ARG B 252     -48.116  48.195 -31.515  1.00  0.00           H  
ATOM   3384  HB2 ARG B 252     -48.883  47.071 -30.427  1.00  0.00           H  
ATOM   3385  HG3 ARG B 252     -48.093  45.167 -32.031  1.00  0.00           H  
ATOM   3386  HG2 ARG B 252     -47.610  46.440 -33.126  1.00  0.00           H  
ATOM   3387  HD2 ARG B 252     -50.359  46.442 -31.957  1.00  0.00           H  
ATOM   3388  HD3 ARG B 252     -50.050  45.354 -33.276  1.00  0.00           H  
ATOM   3389  HE  ARG B 252     -49.134  47.695 -34.281  1.00  0.00           H  
ATOM   3390 HH11 ARG B 252     -53.031  48.264 -33.273  1.00  0.00           H  
ATOM   3391 HH12 ARG B 252     -52.177  46.911 -32.598  1.00  0.00           H  
ATOM   3392 HH21 ARG B 252     -51.986  49.644 -34.806  1.00  0.00           H  
ATOM   3393 HH22 ARG B 252     -50.324  49.369 -35.251  1.00  0.00           H  
ATOM   3394  N   PHE B 253     -44.937  45.837 -31.577  1.00 14.91           N  
ATOM   3395  CA  PHE B 253     -43.832  45.767 -32.542  1.00 14.73           C  
ATOM   3396  C   PHE B 253     -44.114  44.883 -33.760  1.00 15.03           C  
ATOM   3397  O   PHE B 253     -43.286  44.815 -34.659  1.00 14.86           O  
ATOM   3398  CB  PHE B 253     -42.522  45.361 -31.844  1.00 14.47           C  
ATOM   3399  CG  PHE B 253     -42.496  43.945 -31.344  1.00 14.17           C  
ATOM   3400  CD1 PHE B 253     -42.105  42.912 -32.182  1.00 14.17           C  
ATOM   3401  CD2 PHE B 253     -42.840  43.643 -30.032  1.00 14.06           C  
ATOM   3402  CE1 PHE B 253     -42.073  41.600 -31.734  1.00 14.16           C  
ATOM   3403  CE2 PHE B 253     -42.806  42.333 -29.570  1.00 13.94           C  
ATOM   3404  CZ  PHE B 253     -42.416  41.311 -30.420  1.00 14.09           C  
ATOM   3405  H   PHE B 253     -45.183  44.988 -31.085  1.00  0.00           H  
ATOM   3406  HA  PHE B 253     -43.627  46.749 -32.972  1.00  0.00           H  
ATOM   3407  HB2 PHE B 253     -42.317  46.044 -31.018  1.00  0.00           H  
ATOM   3408  HB3 PHE B 253     -41.685  45.489 -32.533  1.00  0.00           H  
ATOM   3409  HD1 PHE B 253     -41.799  43.147 -33.178  1.00  0.00           H  
ATOM   3410  HD2 PHE B 253     -43.159  44.429 -29.367  1.00  0.00           H  
ATOM   3411  HE1 PHE B 253     -41.764  40.809 -32.402  1.00  0.00           H  
ATOM   3412  HE2 PHE B 253     -43.063  42.100 -28.551  1.00  0.00           H  
ATOM   3413  HZ  PHE B 253     -42.382  40.292 -30.063  1.00  0.00           H  
ATOM   3414  N   ALA B 254     -45.257  44.192 -33.784  1.00 15.75           N  
ATOM   3415  CA  ALA B 254     -45.653  43.379 -34.945  1.00 16.28           C  
ATOM   3416  C   ALA B 254     -47.160  43.231 -35.042  1.00 17.31           C  
ATOM   3417  O   ALA B 254     -47.862  43.223 -34.034  1.00 17.20           O  
ATOM   3418  CB  ALA B 254     -45.003  42.011 -34.900  1.00 15.94           C  
ATOM   3419  H   ALA B 254     -45.917  44.253 -33.022  1.00  0.00           H  
ATOM   3420  HA  ALA B 254     -45.320  43.890 -35.852  1.00  0.00           H  
ATOM   3421  HB1 ALA B 254     -45.109  41.528 -35.870  1.00  0.00           H  
ATOM   3422  HB2 ALA B 254     -43.938  42.064 -34.675  1.00  0.00           H  
ATOM   3423  HB3 ALA B 254     -45.472  41.350 -34.177  1.00  0.00           H  
ATOM   3424  N   GLN B 255     -47.637  43.100 -36.272  1.00 18.91           N  
ATOM   3425  CA  GLN B 255     -49.053  42.999 -36.556  1.00 20.72           C  
ATOM   3426  C   GLN B 255     -49.213  42.025 -37.714  1.00 21.51           C  
ATOM   3427  O   GLN B 255     -48.777  42.312 -38.823  1.00 21.94           O  
ATOM   3428  CB  GLN B 255     -49.572  44.381 -36.905  1.00 21.90           C  
ATOM   3429  CG  GLN B 255     -51.071  44.487 -37.084  1.00 23.84           C  
ATOM   3430  CD  GLN B 255     -51.560  45.926 -36.962  1.00 25.48           C  
ATOM   3431  OE1 GLN B 255     -50.817  46.884 -37.244  1.00 25.60           O  
ATOM   3432  NE2 GLN B 255     -52.811  46.089 -36.519  1.00 25.94           N  
ATOM   3433  H   GLN B 255     -47.017  43.094 -37.069  1.00  0.00           H  
ATOM   3434  HA  GLN B 255     -49.603  42.618 -35.695  1.00  0.00           H  
ATOM   3435  HB3 GLN B 255     -49.068  44.773 -37.791  1.00  0.00           H  
ATOM   3436  HB2 GLN B 255     -49.278  45.044 -36.088  1.00  0.00           H  
ATOM   3437  HG3 GLN B 255     -51.578  43.884 -36.330  1.00  0.00           H  
ATOM   3438  HG2 GLN B 255     -51.371  44.086 -38.053  1.00  0.00           H  
ATOM   3439 HE21 GLN B 255     -53.193  47.015 -36.403  1.00  0.00           H  
ATOM   3440 HE22 GLN B 255     -53.374  45.287 -36.273  1.00  0.00           H  
ATOM   3441  N   LEU B 256     -49.799  40.861 -37.446  1.00 22.40           N  
ATOM   3442  CA  LEU B 256     -49.900  39.795 -38.441  1.00 23.58           C  
ATOM   3443  C   LEU B 256     -51.339  39.624 -38.894  1.00 24.25           C  
ATOM   3444  O   LEU B 256     -52.174  39.120 -38.145  1.00 23.86           O  
ATOM   3445  CB  LEU B 256     -49.359  38.479 -37.877  1.00 24.01           C  
ATOM   3446  CG  LEU B 256     -47.951  38.515 -37.273  1.00 24.42           C  
ATOM   3447  CD1 LEU B 256     -47.519  37.104 -36.904  1.00 24.49           C  
ATOM   3448  CD2 LEU B 256     -46.935  39.151 -38.219  1.00 24.86           C  
ATOM   3449  H   LEU B 256     -50.187  40.675 -36.527  1.00  0.00           H  
ATOM   3450  HA  LEU B 256     -49.315  40.023 -39.333  1.00  0.00           H  
ATOM   3451  HB2 LEU B 256     -49.370  37.742 -38.682  1.00  0.00           H  
ATOM   3452  HB3 LEU B 256     -50.044  38.094 -37.127  1.00  0.00           H  
ATOM   3453  HG  LEU B 256     -47.984  39.105 -36.356  1.00  0.00           H  
ATOM   3454 HD11 LEU B 256     -47.065  37.090 -35.913  1.00  0.00           H  
ATOM   3455 HD12 LEU B 256     -48.358  36.407 -36.876  1.00  0.00           H  
ATOM   3456 HD13 LEU B 256     -46.791  36.684 -37.599  1.00  0.00           H  
ATOM   3457 HD21 LEU B 256     -45.973  38.638 -38.213  1.00  0.00           H  
ATOM   3458 HD22 LEU B 256     -47.272  39.177 -39.252  1.00  0.00           H  
ATOM   3459 HD23 LEU B 256     -46.733  40.180 -37.921  1.00  0.00           H  
ATOM   3460  N   GLU B 257     -51.622  40.072 -40.117  1.00 25.60           N  
ATOM   3461  CA  GLU B 257     -52.928  39.887 -40.730  1.00 26.77           C  
ATOM   3462  C   GLU B 257     -52.826  38.596 -41.523  1.00 26.07           C  
ATOM   3463  O   GLU B 257     -52.150  38.537 -42.549  1.00 25.45           O  
ATOM   3464  CB  GLU B 257     -53.315  41.082 -41.614  1.00 28.29           C  
ATOM   3465  CG  GLU B 257     -54.721  41.610 -41.342  1.00 30.59           C  
ATOM   3466  CD  GLU B 257     -54.877  42.223 -39.950  1.00 32.85           C  
ATOM   3467  OE1 GLU B 257     -53.917  42.849 -39.434  1.00 34.32           O  
ATOM   3468  OE2 GLU B 257     -55.972  42.079 -39.362  1.00 35.53           O1-
ATOM   3469  H   GLU B 257     -50.908  40.506 -40.683  1.00  0.00           H  
ATOM   3470  HA  GLU B 257     -53.692  39.759 -39.960  1.00  0.00           H  
ATOM   3471  HB3 GLU B 257     -53.258  40.832 -42.675  1.00  0.00           H  
ATOM   3472  HB2 GLU B 257     -52.596  41.894 -41.491  1.00  0.00           H  
ATOM   3473  HG2 GLU B 257     -55.451  40.810 -41.470  1.00  0.00           H  
ATOM   3474  HG3 GLU B 257     -54.971  42.379 -42.073  1.00  0.00           H  
ATOM   3475  N   LEU B 258     -53.499  37.561 -41.030  1.00 26.42           N  
ATOM   3476  CA  LEU B 258     -53.269  36.197 -41.501  1.00 26.90           C  
ATOM   3477  C   LEU B 258     -53.794  35.926 -42.910  1.00 27.63           C  
ATOM   3478  O   LEU B 258     -53.307  35.013 -43.569  1.00 28.08           O  
ATOM   3479  CB  LEU B 258     -53.848  35.183 -40.512  1.00 26.42           C  
ATOM   3480  CG  LEU B 258     -53.377  35.295 -39.058  1.00 26.26           C  
ATOM   3481  CD1 LEU B 258     -53.905  34.120 -38.253  1.00 26.48           C  
ATOM   3482  CD2 LEU B 258     -51.863  35.364 -38.953  1.00 26.31           C  
ATOM   3483  H   LEU B 258     -54.072  37.667 -40.204  1.00  0.00           H  
ATOM   3484  HA  LEU B 258     -52.194  36.035 -41.544  1.00  0.00           H  
ATOM   3485  HB2 LEU B 258     -53.613  34.180 -40.875  1.00  0.00           H  
ATOM   3486  HB3 LEU B 258     -54.937  35.255 -40.523  1.00  0.00           H  
ATOM   3487  HG  LEU B 258     -53.788  36.207 -38.629  1.00  0.00           H  
ATOM   3488 HD11 LEU B 258     -54.332  34.462 -37.309  1.00  0.00           H  
ATOM   3489 HD12 LEU B 258     -54.695  33.580 -38.776  1.00  0.00           H  
ATOM   3490 HD13 LEU B 258     -53.130  33.390 -38.017  1.00  0.00           H  
ATOM   3491 HD21 LEU B 258     -51.504  35.016 -37.984  1.00  0.00           H  
ATOM   3492 HD22 LEU B 258     -51.373  34.762 -39.719  1.00  0.00           H  
ATOM   3493 HD23 LEU B 258     -51.514  36.391 -39.063  1.00  0.00           H  
ATOM   3494  N   SER B 259     -54.766  36.714 -43.370  1.00 29.11           N  
ATOM   3495  CA  SER B 259     -55.260  36.608 -44.749  1.00 30.40           C  
ATOM   3496  C   SER B 259     -54.225  37.059 -45.784  1.00 31.80           C  
ATOM   3497  O   SER B 259     -54.236  36.572 -46.909  1.00 32.14           O  
ATOM   3498  CB  SER B 259     -56.556  37.413 -44.936  1.00 29.85           C  
ATOM   3499  OG  SER B 259     -56.310  38.809 -44.940  1.00 29.55           O  
ATOM   3500  H   SER B 259     -55.141  37.459 -42.800  1.00  0.00           H  
ATOM   3501  HA  SER B 259     -55.495  35.559 -44.941  1.00  0.00           H  
ATOM   3502  HB2 SER B 259     -57.275  37.174 -44.151  1.00  0.00           H  
ATOM   3503  HB3 SER B 259     -57.028  37.148 -45.883  1.00  0.00           H  
ATOM   3504  HG  SER B 259     -57.145  39.268 -45.060  1.00  0.00           H  
ATOM   3505  N   ARG B 260     -53.341  37.980 -45.400  1.00 34.21           N  
ATOM   3506  CA  ARG B 260     -52.412  38.609 -46.340  1.00 36.23           C  
ATOM   3507  C   ARG B 260     -51.448  37.598 -46.967  1.00 37.23           C  
ATOM   3508  O   ARG B 260     -50.699  36.919 -46.260  1.00 37.36           O  
ATOM   3509  CB  ARG B 260     -51.625  39.736 -45.659  1.00 37.17           C  
ATOM   3510  CG  ARG B 260     -50.862  40.621 -46.635  1.00 38.68           C  
ATOM   3511  CD  ARG B 260     -50.454  41.950 -46.014  1.00 39.19           C  
ATOM   3512  NE  ARG B 260     -49.634  41.776 -44.814  1.00 39.88           N  
ATOM   3513  CZ  ARG B 260     -48.347  41.417 -44.795  1.00 39.92           C  
ATOM   3514  NH1 ARG B 260     -47.720  41.295 -43.626  1.00 39.79           N  
ATOM   3515  NH2 ARG B 260     -47.677  41.172 -45.920  1.00 40.80           N1+
ATOM   3516  H   ARG B 260     -53.340  38.325 -44.450  1.00  0.00           H  
ATOM   3517  HA  ARG B 260     -53.020  39.055 -47.131  1.00  0.00           H  
ATOM   3518  HB3 ARG B 260     -50.950  39.335 -44.901  1.00  0.00           H  
ATOM   3519  HB2 ARG B 260     -52.342  40.360 -45.122  1.00  0.00           H  
ATOM   3520  HG3 ARG B 260     -51.535  40.863 -47.459  1.00  0.00           H  
ATOM   3521  HG2 ARG B 260     -50.014  40.107 -47.088  1.00  0.00           H  
ATOM   3522  HD2 ARG B 260     -51.338  42.548 -45.792  1.00  0.00           H  
ATOM   3523  HD3 ARG B 260     -49.869  42.532 -46.727  1.00  0.00           H  
ATOM   3524  HE  ARG B 260     -50.109  41.909 -43.933  1.00  0.00           H  
ATOM   3525 HH11 ARG B 260     -46.757  40.968 -43.605  1.00  0.00           H  
ATOM   3526 HH12 ARG B 260     -48.195  41.484 -42.756  1.00  0.00           H  
ATOM   3527 HH21 ARG B 260     -46.710  40.840 -45.882  1.00  0.00           H  
ATOM   3528 HH22 ARG B 260     -48.131  41.256 -46.816  1.00  0.00           H  
ATOM   3529  N   ALA B 261     -51.494  37.503 -48.298  1.00 38.26           N  
ATOM   3530  CA  ALA B 261     -50.629  36.596 -49.058  1.00 38.46           C  
ATOM   3531  C   ALA B 261     -49.182  37.074 -49.000  1.00 38.11           C  
ATOM   3532  O   ALA B 261     -48.915  38.282 -49.057  1.00 39.18           O  
ATOM   3533  CB  ALA B 261     -51.099  36.501 -50.504  1.00 38.48           C  
ATOM   3534  H   ALA B 261     -52.134  38.074 -48.830  1.00  0.00           H  
ATOM   3535  HA  ALA B 261     -50.696  35.601 -48.611  1.00  0.00           H  
ATOM   3536  HB1 ALA B 261     -50.476  35.814 -51.079  1.00  0.00           H  
ATOM   3537  HB2 ALA B 261     -52.124  36.132 -50.556  1.00  0.00           H  
ATOM   3538  HB3 ALA B 261     -51.071  37.472 -51.001  1.00  0.00           H  
ATOM   3539  N   GLY B 262     -48.257  36.125 -48.872  1.00 37.17           N  
ATOM   3540  CA  GLY B 262     -46.834  36.434 -48.714  1.00 36.72           C  
ATOM   3541  C   GLY B 262     -46.359  36.497 -47.270  1.00 36.11           C  
ATOM   3542  O   GLY B 262     -45.152  36.590 -47.025  1.00 35.92           O  
ATOM   3543  H   GLY B 262     -48.524  35.151 -48.798  1.00  0.00           H  
ATOM   3544  HA2 GLY B 262     -46.559  37.360 -49.221  1.00  0.00           H  
ATOM   3545  HA3 GLY B 262     -46.274  35.642 -49.212  1.00  0.00           H  
ATOM   3546  N   LEU B 263     -47.293  36.438 -46.315  1.00 35.08           N  
ATOM   3547  CA  LEU B 263     -46.954  36.391 -44.892  1.00 33.91           C  
ATOM   3548  C   LEU B 263     -46.101  35.172 -44.534  1.00 33.49           C  
ATOM   3549  O   LEU B 263     -45.275  35.264 -43.632  1.00 33.74           O  
ATOM   3550  CB  LEU B 263     -48.223  36.425 -44.026  1.00 33.73           C  
ATOM   3551  CG  LEU B 263     -48.057  36.395 -42.497  1.00 33.78           C  
ATOM   3552  CD1 LEU B 263     -47.183  37.539 -42.011  1.00 33.75           C  
ATOM   3553  CD2 LEU B 263     -49.408  36.437 -41.803  1.00 33.66           C  
ATOM   3554  H   LEU B 263     -48.270  36.363 -46.560  1.00  0.00           H  
ATOM   3555  HA  LEU B 263     -46.362  37.281 -44.675  1.00  0.00           H  
ATOM   3556  HB3 LEU B 263     -48.861  35.589 -44.320  1.00  0.00           H  
ATOM   3557  HB2 LEU B 263     -48.784  37.323 -44.290  1.00  0.00           H  
ATOM   3558  HG  LEU B 263     -47.583  35.457 -42.206  1.00  0.00           H  
ATOM   3559 HD11 LEU B 263     -47.534  37.975 -41.079  1.00  0.00           H  
ATOM   3560 HD12 LEU B 263     -46.165  37.194 -41.826  1.00  0.00           H  
ATOM   3561 HD13 LEU B 263     -47.125  38.350 -42.737  1.00  0.00           H  
ATOM   3562 HD21 LEU B 263     -49.518  35.593 -41.122  1.00  0.00           H  
ATOM   3563 HD22 LEU B 263     -49.586  37.345 -41.226  1.00  0.00           H  
ATOM   3564 HD23 LEU B 263     -50.221  36.371 -42.526  1.00  0.00           H  
ATOM   3565  N   GLU B 264     -46.304  34.048 -45.228  1.00 33.57           N  
ATOM   3566  CA  GLU B 264     -45.474  32.841 -45.043  1.00 34.34           C  
ATOM   3567  C   GLU B 264     -43.983  33.135 -45.219  1.00 34.91           C  
ATOM   3568  O   GLU B 264     -43.164  32.702 -44.408  1.00 34.88           O  
ATOM   3569  CB  GLU B 264     -45.868  31.732 -46.033  1.00 34.32           C  
ATOM   3570  CG  GLU B 264     -47.341  31.703 -46.514  1.00 34.15           C  
ATOM   3571  CD  GLU B 264     -47.700  32.783 -47.540  1.00  0.00           C  
ATOM   3572  OE1 GLU B 264     -47.042  32.833 -48.598  1.00  0.00           O  
ATOM   3573  OE2 GLU B 264     -48.599  33.592 -47.223  1.00  0.00           O1-
ATOM   3574  H   GLU B 264     -47.014  34.016 -45.949  1.00  0.00           H  
ATOM   3575  HA  GLU B 264     -45.651  32.484 -44.026  1.00  0.00           H  
ATOM   3576  HB2 GLU B 264     -45.664  30.775 -45.551  1.00  0.00           H  
ATOM   3577  HB3 GLU B 264     -45.225  31.733 -46.916  1.00  0.00           H  
ATOM   3578  HG3 GLU B 264     -47.554  30.736 -46.971  1.00  0.00           H  
ATOM   3579  HG2 GLU B 264     -47.997  31.786 -45.653  1.00  0.00           H  
ATOM   3580  N   GLN B 265     -43.650  33.871 -46.280  1.00 35.62           N  
ATOM   3581  CA  GLN B 265     -42.255  34.188 -46.622  1.00 36.45           C  
ATOM   3582  C   GLN B 265     -41.588  35.127 -45.612  1.00 36.23           C  
ATOM   3583  O   GLN B 265     -40.387  35.020 -45.359  1.00 37.76           O  
ATOM   3584  CB  GLN B 265     -42.172  34.793 -48.031  1.00 37.04           C  
ATOM   3585  CG  GLN B 265     -40.758  35.098 -48.585  1.00  0.00           C  
ATOM   3586  CD  GLN B 265     -39.838  33.876 -48.598  1.00  0.00           C  
ATOM   3587  OE1 GLN B 265     -39.792  33.134 -49.572  1.00  0.00           O  
ATOM   3588  NE2 GLN B 265     -39.128  33.642 -47.503  1.00  0.00           N  
ATOM   3589  H   GLN B 265     -44.366  34.219 -46.903  1.00  0.00           H  
ATOM   3590  HA  GLN B 265     -41.709  33.243 -46.610  1.00  0.00           H  
ATOM   3591  HB2 GLN B 265     -42.661  34.107 -48.725  1.00  0.00           H  
ATOM   3592  HB3 GLN B 265     -42.764  35.708 -48.069  1.00  0.00           H  
ATOM   3593  HG3 GLN B 265     -40.846  35.472 -49.606  1.00  0.00           H  
ATOM   3594  HG2 GLN B 265     -40.285  35.902 -48.019  1.00  0.00           H  
ATOM   3595 HE21 GLN B 265     -38.554  32.809 -47.424  1.00  0.00           H  
ATOM   3596 HE22 GLN B 265     -39.222  34.247 -46.698  1.00  0.00           H  
ATOM   3597  N   GLU B 266     -42.376  36.025 -45.027  1.00 36.03           N  
ATOM   3598  CA  GLU B 266     -41.880  36.997 -44.039  1.00 35.25           C  
ATOM   3599  C   GLU B 266     -41.476  36.375 -42.699  1.00 34.11           C  
ATOM   3600  O   GLU B 266     -40.673  36.962 -41.976  1.00 34.39           O  
ATOM   3601  CB  GLU B 266     -42.938  38.065 -43.771  1.00 35.17           C  
ATOM   3602  CG  GLU B 266     -43.315  38.886 -44.992  1.00 36.41           C  
ATOM   3603  CD  GLU B 266     -44.602  39.666 -44.807  1.00 37.99           C  
ATOM   3604  OE1 GLU B 266     -45.035  39.866 -43.648  1.00 39.27           O  
ATOM   3605  OE2 GLU B 266     -45.181  40.093 -45.831  1.00 38.76           O1-
ATOM   3606  H   GLU B 266     -43.359  36.070 -45.260  1.00  0.00           H  
ATOM   3607  HA  GLU B 266     -40.996  37.488 -44.452  1.00  0.00           H  
ATOM   3608  HB3 GLU B 266     -42.594  38.744 -42.988  1.00  0.00           H  
ATOM   3609  HB2 GLU B 266     -43.827  37.574 -43.369  1.00  0.00           H  
ATOM   3610  HG3 GLU B 266     -43.447  38.248 -45.865  1.00  0.00           H  
ATOM   3611  HG2 GLU B 266     -42.512  39.580 -45.238  1.00  0.00           H  
ATOM   3612  N   LEU B 267     -42.045  35.218 -42.353  1.00 33.03           N  
ATOM   3613  CA  LEU B 267     -41.716  34.541 -41.090  1.00 32.48           C  
ATOM   3614  C   LEU B 267     -40.279  34.013 -41.055  1.00 32.34           C  
ATOM   3615  O   LEU B 267     -39.666  33.968 -39.988  1.00 33.09           O  
ATOM   3616  CB  LEU B 267     -42.682  33.384 -40.810  1.00 32.23           C  
ATOM   3617  CG  LEU B 267     -44.176  33.670 -40.635  1.00 31.74           C  
ATOM   3618  CD1 LEU B 267     -44.910  32.364 -40.368  1.00 31.42           C  
ATOM   3619  CD2 LEU B 267     -44.432  34.666 -39.519  1.00 31.74           C  
ATOM   3620  H   LEU B 267     -42.717  34.771 -42.962  1.00  0.00           H  
ATOM   3621  HA  LEU B 267     -41.808  35.269 -40.282  1.00  0.00           H  
ATOM   3622  HB3 LEU B 267     -42.343  32.868 -39.909  1.00  0.00           H  
ATOM   3623  HB2 LEU B 267     -42.570  32.655 -41.616  1.00  0.00           H  
ATOM   3624  HG  LEU B 267     -44.559  34.083 -41.565  1.00  0.00           H  
ATOM   3625 HD11 LEU B 267     -45.825  32.310 -40.960  1.00  0.00           H  
ATOM   3626 HD12 LEU B 267     -44.315  31.487 -40.627  1.00  0.00           H  
ATOM   3627 HD13 LEU B 267     -45.192  32.249 -39.322  1.00  0.00           H  
ATOM   3628 HD21 LEU B 267     -45.323  34.432 -38.937  1.00  0.00           H  
ATOM   3629 HD22 LEU B 267     -43.599  34.724 -38.818  1.00  0.00           H  
ATOM   3630 HD23 LEU B 267     -44.583  35.665 -39.929  1.00  0.00           H  
ATOM   3631  N   GLU B 268     -39.756  33.607 -42.213  1.00 31.91           N  
ATOM   3632  CA  GLU B 268     -38.365  33.150 -42.326  1.00 31.03           C  
ATOM   3633  C   GLU B 268     -37.379  34.306 -42.108  1.00 30.37           C  
ATOM   3634  O   GLU B 268     -36.417  34.166 -41.355  1.00 31.88           O  
ATOM   3635  CB  GLU B 268     -38.121  32.495 -43.689  1.00 30.61           C  
ATOM   3636  CG  GLU B 268     -39.142  31.395 -44.060  1.00  0.00           C  
ATOM   3637  CD  GLU B 268     -38.865  30.724 -45.407  1.00  0.00           C  
ATOM   3638  OE1 GLU B 268     -38.039  31.255 -46.182  1.00  0.00           O  
ATOM   3639  OE2 GLU B 268     -39.504  29.682 -45.656  1.00  0.00           O1-
ATOM   3640  H   GLU B 268     -40.298  33.649 -43.064  1.00  0.00           H  
ATOM   3641  HA  GLU B 268     -38.189  32.397 -41.554  1.00  0.00           H  
ATOM   3642  HB3 GLU B 268     -38.134  33.261 -44.467  1.00  0.00           H  
ATOM   3643  HB2 GLU B 268     -37.116  32.069 -43.703  1.00  0.00           H  
ATOM   3644  HG2 GLU B 268     -39.153  30.627 -43.286  1.00  0.00           H  
ATOM   3645  HG3 GLU B 268     -40.150  31.808 -44.108  1.00  0.00           H  
ATOM   3646  N   ALA B 269     -37.632  35.437 -42.768  1.00 28.66           N  
ATOM   3647  CA  ALA B 269     -36.832  36.657 -42.604  1.00 27.48           C  
ATOM   3648  C   ALA B 269     -36.930  37.288 -41.197  1.00 26.66           C  
ATOM   3649  O   ALA B 269     -36.021  38.012 -40.780  1.00 27.29           O  
ATOM   3650  CB  ALA B 269     -37.223  37.681 -43.663  1.00 27.17           C  
ATOM   3651  H   ALA B 269     -38.436  35.497 -43.377  1.00  0.00           H  
ATOM   3652  HA  ALA B 269     -35.785  36.394 -42.767  1.00  0.00           H  
ATOM   3653  HB1 ALA B 269     -36.623  38.588 -43.583  1.00  0.00           H  
ATOM   3654  HB2 ALA B 269     -37.075  37.281 -44.666  1.00  0.00           H  
ATOM   3655  HB3 ALA B 269     -38.272  37.967 -43.572  1.00  0.00           H  
ATOM   3656  N   GLY B 270     -38.035  37.036 -40.492  1.00 24.91           N  
ATOM   3657  CA  GLY B 270     -38.223  37.481 -39.110  1.00 23.31           C  
ATOM   3658  C   GLY B 270     -39.404  38.421 -38.941  1.00 21.73           C  
ATOM   3659  O   GLY B 270     -39.805  39.111 -39.881  1.00 21.35           O  
ATOM   3660  H   GLY B 270     -38.778  36.490 -40.906  1.00  0.00           H  
ATOM   3661  HA2 GLY B 270     -37.334  37.948 -38.684  1.00  0.00           H  
ATOM   3662  HA3 GLY B 270     -38.405  36.579 -38.527  1.00  0.00           H  
ATOM   3663  N   VAL B 271     -39.949  38.437 -37.729  1.00 20.04           N  
ATOM   3664  CA  VAL B 271     -41.065  39.298 -37.356  1.00 19.22           C  
ATOM   3665  C   VAL B 271     -40.579  40.330 -36.326  1.00 18.48           C  
ATOM   3666  O   VAL B 271     -39.897  39.976 -35.373  1.00 18.75           O  
ATOM   3667  CB  VAL B 271     -42.230  38.445 -36.799  1.00 18.99           C  
ATOM   3668  CG1 VAL B 271     -43.253  39.282 -36.042  1.00 18.96           C  
ATOM   3669  CG2 VAL B 271     -42.907  37.691 -37.933  1.00 19.12           C  
ATOM   3670  H   VAL B 271     -39.582  37.833 -37.004  1.00  0.00           H  
ATOM   3671  HA  VAL B 271     -41.440  39.851 -38.220  1.00  0.00           H  
ATOM   3672  HB  VAL B 271     -41.830  37.705 -36.103  1.00  0.00           H  
ATOM   3673 HG11 VAL B 271     -44.134  38.689 -35.793  1.00  0.00           H  
ATOM   3674 HG12 VAL B 271     -42.870  39.671 -35.098  1.00  0.00           H  
ATOM   3675 HG13 VAL B 271     -43.587  40.118 -36.655  1.00  0.00           H  
ATOM   3676 HG21 VAL B 271     -43.725  37.072 -37.561  1.00  0.00           H  
ATOM   3677 HG22 VAL B 271     -43.321  38.372 -38.677  1.00  0.00           H  
ATOM   3678 HG23 VAL B 271     -42.211  37.026 -38.445  1.00  0.00           H  
ATOM   3679  N   GLY B 272     -40.924  41.598 -36.534  1.00 17.51           N  
ATOM   3680  CA  GLY B 272     -40.649  42.654 -35.567  1.00 16.93           C  
ATOM   3681  C   GLY B 272     -40.238  43.984 -36.174  1.00 16.44           C  
ATOM   3682  O   GLY B 272     -40.710  44.371 -37.241  1.00 15.94           O  
ATOM   3683  H   GLY B 272     -41.449  41.855 -37.357  1.00  0.00           H  
ATOM   3684  HA3 GLY B 272     -39.974  42.357 -34.764  1.00  0.00           H  
ATOM   3685  HA2 GLY B 272     -41.624  42.829 -35.131  1.00  0.00           H  
ATOM   3686  N   GLY B 273     -39.353  44.678 -35.470  1.00 16.25           N  
ATOM   3687  CA  GLY B 273     -38.928  46.030 -35.825  1.00 16.31           C  
ATOM   3688  C   GLY B 273     -38.642  46.825 -34.563  1.00 16.03           C  
ATOM   3689  O   GLY B 273     -38.537  46.252 -33.477  1.00 15.62           O  
ATOM   3690  H   GLY B 273     -38.972  44.290 -34.617  1.00  0.00           H  
ATOM   3691  HA3 GLY B 273     -39.689  46.553 -36.408  1.00  0.00           H  
ATOM   3692  HA2 GLY B 273     -38.024  45.975 -36.432  1.00  0.00           H  
ATOM   3693  N   ARG B 274     -38.545  48.144 -34.707  1.00 15.92           N  
ATOM   3694  CA  ARG B 274     -38.169  49.013 -33.603  1.00 16.12           C  
ATOM   3695  C   ARG B 274     -39.295  49.263 -32.584  1.00 15.63           C  
ATOM   3696  O   ARG B 274     -40.477  49.074 -32.864  1.00 15.48           O  
ATOM   3697  CB  ARG B 274     -37.635  50.353 -34.121  1.00 16.91           C  
ATOM   3698  CG  ARG B 274     -36.415  50.235 -35.020  1.00 17.61           C  
ATOM   3699  CD  ARG B 274     -35.560  51.500 -35.012  1.00 18.60           C  
ATOM   3700  NE  ARG B 274     -34.504  51.465 -33.980  1.00 19.48           N  
ATOM   3701  CZ  ARG B 274     -34.536  52.068 -32.782  1.00 20.27           C  
ATOM   3702  NH1 ARG B 274     -35.582  52.799 -32.371  1.00 20.59           N  
ATOM   3703  NH2 ARG B 274     -33.495  51.935 -31.967  1.00 20.78           N1+
ATOM   3704  H   ARG B 274     -38.679  48.576 -35.609  1.00  0.00           H  
ATOM   3705  HA  ARG B 274     -37.367  48.502 -33.089  1.00  0.00           H  
ATOM   3706  HB2 ARG B 274     -37.357  50.948 -33.251  1.00  0.00           H  
ATOM   3707  HB3 ARG B 274     -38.417  50.917 -34.632  1.00  0.00           H  
ATOM   3708  HG3 ARG B 274     -36.668  49.909 -36.030  1.00  0.00           H  
ATOM   3709  HG2 ARG B 274     -35.797  49.437 -34.604  1.00  0.00           H  
ATOM   3710  HD2 ARG B 274     -36.175  52.382 -34.837  1.00  0.00           H  
ATOM   3711  HD3 ARG B 274     -35.117  51.646 -35.998  1.00  0.00           H  
ATOM   3712  HE  ARG B 274     -33.701  50.894 -34.205  1.00  0.00           H  
ATOM   3713 HH11 ARG B 274     -35.568  53.262 -31.477  1.00  0.00           H  
ATOM   3714 HH12 ARG B 274     -36.392  52.892 -32.965  1.00  0.00           H  
ATOM   3715 HH21 ARG B 274     -33.497  52.375 -31.058  1.00  0.00           H  
ATOM   3716 HH22 ARG B 274     -32.686  51.401 -32.252  1.00  0.00           H  
ATOM   3717  N   PHE B 275     -38.892  49.668 -31.386  1.00 14.91           N  
ATOM   3718  CA  PHE B 275     -39.813  50.087 -30.334  1.00 14.59           C  
ATOM   3719  C   PHE B 275     -39.191  51.253 -29.580  1.00 14.30           C  
ATOM   3720  O   PHE B 275     -37.988  51.479 -29.670  1.00 14.08           O  
ATOM   3721  CB  PHE B 275     -40.121  48.928 -29.364  1.00 14.46           C  
ATOM   3722  CG  PHE B 275     -38.906  48.375 -28.666  1.00 14.19           C  
ATOM   3723  CD1 PHE B 275     -38.450  48.940 -27.478  1.00 14.16           C  
ATOM   3724  CD2 PHE B 275     -38.208  47.301 -29.204  1.00 14.17           C  
ATOM   3725  CE1 PHE B 275     -37.325  48.446 -26.842  1.00 14.16           C  
ATOM   3726  CE2 PHE B 275     -37.082  46.796 -28.570  1.00 14.27           C  
ATOM   3727  CZ  PHE B 275     -36.638  47.371 -27.388  1.00 14.31           C  
ATOM   3728  H   PHE B 275     -37.904  49.765 -31.187  1.00  0.00           H  
ATOM   3729  HA  PHE B 275     -40.749  50.447 -30.768  1.00  0.00           H  
ATOM   3730  HB2 PHE B 275     -40.613  48.121 -29.909  1.00  0.00           H  
ATOM   3731  HB3 PHE B 275     -40.842  49.249 -28.611  1.00  0.00           H  
ATOM   3732  HD1 PHE B 275     -38.975  49.776 -27.039  1.00  0.00           H  
ATOM   3733  HD2 PHE B 275     -38.538  46.851 -30.130  1.00  0.00           H  
ATOM   3734  HE1 PHE B 275     -36.981  48.896 -25.923  1.00  0.00           H  
ATOM   3735  HE2 PHE B 275     -36.549  45.961 -29.000  1.00  0.00           H  
ATOM   3736  HZ  PHE B 275     -35.759  46.983 -26.895  1.00  0.00           H  
ATOM   3737  N   ARG B 276     -40.015  51.980 -28.837  1.00 14.34           N  
ATOM   3738  CA  ARG B 276     -39.533  53.062 -27.974  1.00 14.56           C  
ATOM   3739  C   ARG B 276     -40.578  53.413 -26.931  1.00 14.64           C  
ATOM   3740  O   ARG B 276     -41.763  53.306 -27.192  1.00 14.55           O  
ATOM   3741  CB  ARG B 276     -39.094  54.310 -28.781  1.00 14.52           C  
ATOM   3742  CG  ARG B 276     -40.195  55.183 -29.376  1.00 14.59           C  
ATOM   3743  CD  ARG B 276     -40.889  54.521 -30.553  1.00 14.73           C  
ATOM   3744  NE  ARG B 276     -42.034  55.289 -31.039  1.00 14.80           N  
ATOM   3745  CZ  ARG B 276     -43.219  55.371 -30.431  1.00 14.94           C  
ATOM   3746  NH1 ARG B 276     -44.190  56.091 -30.982  1.00 14.81           N  
ATOM   3747  NH2 ARG B 276     -43.452  54.747 -29.275  1.00 15.25           N1+
ATOM   3748  H   ARG B 276     -41.000  51.761 -28.783  1.00  0.00           H  
ATOM   3749  HA  ARG B 276     -38.677  52.675 -27.436  1.00  0.00           H  
ATOM   3750  HB2 ARG B 276     -38.390  54.032 -29.565  1.00  0.00           H  
ATOM   3751  HB3 ARG B 276     -38.517  54.942 -28.105  1.00  0.00           H  
ATOM   3752  HG3 ARG B 276     -39.673  56.055 -29.774  1.00  0.00           H  
ATOM   3753  HG2 ARG B 276     -40.894  55.585 -28.642  1.00  0.00           H  
ATOM   3754  HD3 ARG B 276     -41.144  53.474 -30.428  1.00  0.00           H  
ATOM   3755  HD2 ARG B 276     -40.196  54.560 -31.394  1.00  0.00           H  
ATOM   3756  HE  ARG B 276     -41.888  55.812 -31.891  1.00  0.00           H  
ATOM   3757 HH11 ARG B 276     -45.091  56.163 -30.533  1.00  0.00           H  
ATOM   3758 HH12 ARG B 276     -44.038  56.570 -31.858  1.00  0.00           H  
ATOM   3759 HH21 ARG B 276     -44.368  54.761 -28.852  1.00  0.00           H  
ATOM   3760 HH22 ARG B 276     -42.728  54.197 -28.832  1.00  0.00           H  
ATOM   3761  N   CYS B 277     -40.132  53.821 -25.751  1.00 15.20           N  
ATOM   3762  CA  CYS B 277     -41.042  54.195 -24.671  1.00 16.04           C  
ATOM   3763  C   CYS B 277     -40.283  54.900 -23.559  1.00 16.29           C  
ATOM   3764  O   CYS B 277     -39.065  54.753 -23.452  1.00 15.96           O  
ATOM   3765  CB  CYS B 277     -41.746  52.950 -24.097  1.00 16.41           C  
ATOM   3766  SG  CYS B 277     -40.619  51.640 -23.553  1.00 17.15           S  
ATOM   3767  H   CYS B 277     -39.140  53.854 -25.546  1.00  0.00           H  
ATOM   3768  HA  CYS B 277     -41.789  54.891 -25.058  1.00  0.00           H  
ATOM   3769  HB2 CYS B 277     -42.424  52.517 -24.831  1.00  0.00           H  
ATOM   3770  HB3 CYS B 277     -42.381  53.229 -23.257  1.00  0.00           H  
ATOM   3771  HG  CYS B 277     -41.573  50.790 -23.163  1.00  0.00           H  
ATOM   3772  N   SER B 278     -41.010  55.658 -22.741  1.00 16.71           N  
ATOM   3773  CA  SER B 278     -40.443  56.291 -21.553  1.00 17.64           C  
ATOM   3774  C   SER B 278     -41.023  55.645 -20.300  1.00 18.05           C  
ATOM   3775  O   SER B 278     -42.206  55.317 -20.263  1.00 18.32           O  
ATOM   3776  CB  SER B 278     -40.690  57.799 -21.556  1.00 17.88           C  
ATOM   3777  OG  SER B 278     -42.071  58.095 -21.609  1.00 18.27           O  
ATOM   3778  H   SER B 278     -42.008  55.737 -22.862  1.00  0.00           H  
ATOM   3779  HA  SER B 278     -39.365  56.160 -21.525  1.00  0.00           H  
ATOM   3780  HB2 SER B 278     -40.229  58.244 -22.436  1.00  0.00           H  
ATOM   3781  HB3 SER B 278     -40.235  58.273 -20.696  1.00  0.00           H  
ATOM   3782  HG  SER B 278     -42.177  59.037 -21.447  1.00  0.00           H  
ATOM   3783  N   CYS B 279     -40.175  55.466 -19.286  1.00 18.68           N  
ATOM   3784  CA  CYS B 279     -40.542  54.760 -18.059  1.00 18.63           C  
ATOM   3785  C   CYS B 279     -41.395  55.624 -17.133  1.00 18.55           C  
ATOM   3786  O   CYS B 279     -41.283  56.852 -17.136  1.00 18.49           O  
ATOM   3787  CB  CYS B 279     -39.292  54.290 -17.315  1.00 18.94           C  
ATOM   3788  SG  CYS B 279     -38.284  53.108 -18.242  1.00 20.82           S  
ATOM   3789  H   CYS B 279     -39.207  55.745 -19.378  1.00  0.00           H  
ATOM   3790  HA  CYS B 279     -41.110  53.887 -18.362  1.00  0.00           H  
ATOM   3791  HB3 CYS B 279     -39.561  53.818 -16.369  1.00  0.00           H  
ATOM   3792  HB2 CYS B 279     -38.660  55.143 -17.070  1.00  0.00           H  
ATOM   3793  HG  CYS B 279     -37.340  52.966 -17.307  1.00  0.00           H  
ATOM   3794  N   TYR B 280     -42.229  54.959 -16.336  1.00 18.61           N  
ATOM   3795  CA  TYR B 280     -43.137  55.625 -15.401  1.00 18.85           C  
ATOM   3796  C   TYR B 280     -42.478  56.181 -14.153  1.00 19.30           C  
ATOM   3797  O   TYR B 280     -42.986  57.147 -13.585  1.00 20.10           O  
ATOM   3798  CB  TYR B 280     -44.232  54.666 -14.931  1.00 18.59           C  
ATOM   3799  CG  TYR B 280     -45.188  54.200 -15.997  1.00 18.73           C  
ATOM   3800  CD1 TYR B 280     -45.686  55.083 -16.972  1.00 18.81           C  
ATOM   3801  CD2 TYR B 280     -45.646  52.881 -16.008  1.00 18.46           C  
ATOM   3802  CE1 TYR B 280     -46.578  54.648 -17.938  1.00 19.04           C  
ATOM   3803  CE2 TYR B 280     -46.537  52.441 -16.971  1.00 18.71           C  
ATOM   3804  CZ  TYR B 280     -47.003  53.324 -17.930  1.00 19.21           C  
ATOM   3805  OH  TYR B 280     -47.896  52.890 -18.882  1.00 20.13           O  
ATOM   3806  H   TYR B 280     -42.294  53.950 -16.400  1.00  0.00           H  
ATOM   3807  HA  TYR B 280     -43.586  56.481 -15.905  1.00  0.00           H  
ATOM   3808  HB3 TYR B 280     -44.849  55.142 -14.167  1.00  0.00           H  
ATOM   3809  HB2 TYR B 280     -43.778  53.796 -14.453  1.00  0.00           H  
ATOM   3810  HD1 TYR B 280     -45.390  56.120 -16.986  1.00  0.00           H  
ATOM   3811  HD2 TYR B 280     -45.294  52.181 -15.264  1.00  0.00           H  
ATOM   3812  HE1 TYR B 280     -46.951  55.337 -18.681  1.00  0.00           H  
ATOM   3813  HE2 TYR B 280     -46.865  51.411 -16.967  1.00  0.00           H  
ATOM   3814  HH  TYR B 280     -48.126  51.963 -18.781  1.00  0.00           H  
ATOM   3815  N   GLY B 281     -41.392  55.560 -13.696  1.00 19.55           N  
ATOM   3816  CA  GLY B 281     -40.794  55.942 -12.418  1.00 19.84           C  
ATOM   3817  C   GLY B 281     -39.498  55.231 -12.095  1.00 20.28           C  
ATOM   3818  O   GLY B 281     -38.836  54.693 -12.982  1.00 20.65           O  
ATOM   3819  H   GLY B 281     -40.991  54.776 -14.190  1.00  0.00           H  
ATOM   3820  HA3 GLY B 281     -41.515  55.735 -11.625  1.00  0.00           H  
ATOM   3821  HA2 GLY B 281     -40.602  57.010 -12.393  1.00  0.00           H  
ATOM   3822  N   SER B 282     -39.137  55.245 -10.815  1.00 20.89           N  
ATOM   3823  CA  SER B 282     -37.894  54.629 -10.337  1.00 20.88           C  
ATOM   3824  C   SER B 282     -38.081  53.137 -10.146  1.00 20.73           C  
ATOM   3825  O   SER B 282     -39.059  52.708  -9.523  1.00 20.36           O  
ATOM   3826  CB  SER B 282     -37.449  55.239  -9.009  1.00 21.11           C  
ATOM   3827  OG  SER B 282     -36.937  56.537  -9.211  1.00 21.59           O  
ATOM   3828  H   SER B 282     -39.711  55.702 -10.122  1.00  0.00           H  
ATOM   3829  HA  SER B 282     -37.104  54.803 -11.063  1.00  0.00           H  
ATOM   3830  HB3 SER B 282     -36.654  54.647  -8.553  1.00  0.00           H  
ATOM   3831  HB2 SER B 282     -38.270  55.279  -8.292  1.00  0.00           H  
ATOM   3832  HG  SER B 282     -36.130  56.526  -9.746  1.00  0.00           H  
ATOM   3833  N   ALA B 283     -37.134  52.362 -10.675  1.00 20.45           N  
ATOM   3834  CA  ALA B 283     -37.122  50.915 -10.510  1.00 20.61           C  
ATOM   3835  C   ALA B 283     -35.835  50.335 -11.101  1.00 20.79           C  
ATOM   3836  O   ALA B 283     -35.202  50.985 -11.949  1.00 20.82           O  
ATOM   3837  CB  ALA B 283     -38.337  50.285 -11.187  1.00 20.96           C  
ATOM   3838  H   ALA B 283     -36.369  52.764 -11.202  1.00  0.00           H  
ATOM   3839  HA  ALA B 283     -37.155  50.712  -9.439  1.00  0.00           H  
ATOM   3840  HB1 ALA B 283     -38.245  49.201 -11.255  1.00  0.00           H  
ATOM   3841  HB2 ALA B 283     -39.263  50.475 -10.646  1.00  0.00           H  
ATOM   3842  HB3 ALA B 283     -38.462  50.661 -12.204  1.00  0.00           H  
ATOM   3843  N   PRO B 284     -35.445  49.118 -10.651  1.00 20.00           N  
ATOM   3844  CA  PRO B 284     -34.405  48.357 -11.328  1.00 19.61           C  
ATOM   3845  C   PRO B 284     -35.004  47.576 -12.504  1.00 19.22           C  
ATOM   3846  O   PRO B 284     -35.788  46.638 -12.301  1.00 19.51           O  
ATOM   3847  CB  PRO B 284     -33.883  47.420 -10.231  1.00 19.69           C  
ATOM   3848  CG  PRO B 284     -35.038  47.227  -9.308  1.00 19.76           C  
ATOM   3849  CD  PRO B 284     -35.947  48.416  -9.454  1.00 19.81           C  
ATOM   3850  HA  PRO B 284     -33.587  48.989 -11.679  1.00  0.00           H  
ATOM   3851  HB3 PRO B 284     -33.076  47.924  -9.697  1.00  0.00           H  
ATOM   3852  HB2 PRO B 284     -33.481  46.476 -10.605  1.00  0.00           H  
ATOM   3853  HG3 PRO B 284     -34.727  47.056  -8.277  1.00  0.00           H  
ATOM   3854  HG2 PRO B 284     -35.588  46.337  -9.615  1.00  0.00           H  
ATOM   3855  HD2 PRO B 284     -36.992  48.119  -9.546  1.00  0.00           H  
ATOM   3856  HD3 PRO B 284     -35.845  49.063  -8.582  1.00  0.00           H  
ATOM   3857  N   MET B 285     -34.659  47.985 -13.722  1.00 18.36           N  
ATOM   3858  CA  MET B 285     -35.126  47.308 -14.927  1.00 17.68           C  
ATOM   3859  C   MET B 285     -34.325  46.025 -15.095  1.00 17.34           C  
ATOM   3860  O   MET B 285     -33.093  46.058 -15.128  1.00 16.98           O  
ATOM   3861  CB  MET B 285     -34.945  48.206 -16.157  1.00 17.67           C  
ATOM   3862  CG  MET B 285     -35.320  47.564 -17.485  1.00 17.67           C  
ATOM   3863  SD  MET B 285     -35.168  48.725 -18.853  1.00 17.96           S  
ATOM   3864  CE  MET B 285     -35.053  47.606 -20.245  1.00 17.74           C  
ATOM   3865  H   MET B 285     -33.994  48.738 -13.847  1.00  0.00           H  
ATOM   3866  HA  MET B 285     -36.187  47.079 -14.823  1.00  0.00           H  
ATOM   3867  HB3 MET B 285     -33.909  48.542 -16.222  1.00  0.00           H  
ATOM   3868  HB2 MET B 285     -35.540  49.111 -16.021  1.00  0.00           H  
ATOM   3869  HG3 MET B 285     -36.343  47.186 -17.458  1.00  0.00           H  
ATOM   3870  HG2 MET B 285     -34.671  46.716 -17.702  1.00  0.00           H  
ATOM   3871  HE1 MET B 285     -34.911  48.180 -21.159  1.00  0.00           H  
ATOM   3872  HE2 MET B 285     -34.205  46.930 -20.129  1.00  0.00           H  
ATOM   3873  HE3 MET B 285     -35.962  47.012 -20.340  1.00  0.00           H  
ATOM   3874  N   HIS B 286     -35.029  44.903 -15.210  1.00 16.85           N  
ATOM   3875  CA  HIS B 286     -34.392  43.603 -15.419  1.00 16.73           C  
ATOM   3876  C   HIS B 286     -34.374  43.149 -16.883  1.00 15.93           C  
ATOM   3877  O   HIS B 286     -33.576  42.280 -17.256  1.00 15.70           O  
ATOM   3878  CB  HIS B 286     -35.056  42.562 -14.517  1.00 17.10           C  
ATOM   3879  CG  HIS B 286     -34.853  42.838 -13.059  1.00 17.71           C  
ATOM   3880  ND1 HIS B 286     -35.831  43.381 -12.257  1.00 18.06           N  
ATOM   3881  CD2 HIS B 286     -33.764  42.689 -12.270  1.00 18.05           C  
ATOM   3882  CE1 HIS B 286     -35.365  43.536 -11.032  1.00 18.19           C  
ATOM   3883  NE2 HIS B 286     -34.112  43.124 -11.013  1.00 18.51           N  
ATOM   3884  H   HIS B 286     -36.040  44.928 -15.181  1.00  0.00           H  
ATOM   3885  HA  HIS B 286     -33.345  43.647 -15.119  1.00  0.00           H  
ATOM   3886  HB3 HIS B 286     -34.658  41.568 -14.721  1.00  0.00           H  
ATOM   3887  HB2 HIS B 286     -36.126  42.508 -14.724  1.00  0.00           H  
ATOM   3888  HD1 HIS B 286     -36.754  43.658 -12.551  1.00  0.00           H  
ATOM   3889  HD2 HIS B 286     -32.790  42.292 -12.498  1.00  0.00           H  
ATOM   3890  HE1 HIS B 286     -35.912  43.943 -10.194  1.00  0.00           H  
ATOM   3891  N   GLY B 287     -35.235  43.743 -17.707  1.00 15.01           N  
ATOM   3892  CA  GLY B 287     -35.317  43.398 -19.115  1.00 14.31           C  
ATOM   3893  C   GLY B 287     -36.660  43.748 -19.718  1.00 13.75           C  
ATOM   3894  O   GLY B 287     -37.250  44.772 -19.381  1.00 13.49           O  
ATOM   3895  H   GLY B 287     -35.869  44.450 -17.362  1.00  0.00           H  
ATOM   3896  HA3 GLY B 287     -35.121  42.338 -19.233  1.00  0.00           H  
ATOM   3897  HA2 GLY B 287     -34.562  43.943 -19.678  1.00  0.00           H  
ATOM   3898  N   PHE B 288     -37.131  42.886 -20.616  1.00 13.15           N  
ATOM   3899  CA  PHE B 288     -38.364  43.103 -21.345  1.00 12.75           C  
ATOM   3900  C   PHE B 288     -39.263  41.883 -21.233  1.00 12.67           C  
ATOM   3901  O   PHE B 288     -38.774  40.760 -21.102  1.00 12.97           O  
ATOM   3902  CB  PHE B 288     -38.060  43.364 -22.820  1.00 12.67           C  
ATOM   3903  CG  PHE B 288     -37.217  44.578 -23.057  1.00 12.43           C  
ATOM   3904  CD1 PHE B 288     -37.806  45.829 -23.199  1.00 12.25           C  
ATOM   3905  CD2 PHE B 288     -35.832  44.474 -23.129  1.00 12.32           C  
ATOM   3906  CE1 PHE B 288     -37.035  46.957 -23.416  1.00 12.21           C  
ATOM   3907  CE2 PHE B 288     -35.051  45.598 -23.342  1.00 12.26           C  
ATOM   3908  CZ  PHE B 288     -35.653  46.843 -23.484  1.00 12.32           C  
ATOM   3909  H   PHE B 288     -36.612  42.045 -20.838  1.00  0.00           H  
ATOM   3910  HA  PHE B 288     -38.902  43.954 -20.939  1.00  0.00           H  
ATOM   3911  HB3 PHE B 288     -38.993  43.484 -23.370  1.00  0.00           H  
ATOM   3912  HB2 PHE B 288     -37.562  42.501 -23.265  1.00  0.00           H  
ATOM   3913  HD1 PHE B 288     -38.879  45.925 -23.154  1.00  0.00           H  
ATOM   3914  HD2 PHE B 288     -35.355  43.511 -23.013  1.00  0.00           H  
ATOM   3915  HE1 PHE B 288     -37.508  47.921 -23.529  1.00  0.00           H  
ATOM   3916  HE2 PHE B 288     -33.976  45.509 -23.395  1.00  0.00           H  
ATOM   3917  HZ  PHE B 288     -35.045  47.720 -23.653  1.00  0.00           H  
ATOM   3918  N   ALA B 289     -40.575  42.114 -21.262  1.00 12.21           N  
ATOM   3919  CA  ALA B 289     -41.551  41.049 -21.433  1.00 11.84           C  
ATOM   3920  C   ALA B 289     -42.152  41.197 -22.813  1.00 11.52           C  
ATOM   3921  O   ALA B 289     -42.260  42.303 -23.332  1.00 11.31           O  
ATOM   3922  CB  ALA B 289     -42.639  41.135 -20.377  1.00 11.94           C  
ATOM   3923  H   ALA B 289     -40.922  43.061 -21.340  1.00  0.00           H  
ATOM   3924  HA  ALA B 289     -41.093  40.066 -21.351  1.00  0.00           H  
ATOM   3925  HB1 ALA B 289     -43.456  40.443 -20.586  1.00  0.00           H  
ATOM   3926  HB2 ALA B 289     -42.245  40.864 -19.403  1.00  0.00           H  
ATOM   3927  HB3 ALA B 289     -43.062  42.138 -20.308  1.00  0.00           H  
ATOM   3928  N   ILE B 290     -42.524  40.079 -23.416  1.00 11.27           N  
ATOM   3929  CA  ILE B 290     -43.316  40.118 -24.628  1.00 11.08           C  
ATOM   3930  C   ILE B 290     -44.545  39.235 -24.477  1.00 10.66           C  
ATOM   3931  O   ILE B 290     -44.519  38.216 -23.784  1.00 10.49           O  
ATOM   3932  CB  ILE B 290     -42.501  39.760 -25.890  1.00 11.25           C  
ATOM   3933  CG1 ILE B 290     -42.067  38.301 -25.881  1.00 11.46           C  
ATOM   3934  CG2 ILE B 290     -41.283  40.674 -26.017  1.00 11.27           C  
ATOM   3935  CD1 ILE B 290     -41.370  37.875 -27.159  1.00 11.63           C  
ATOM   3936  H   ILE B 290     -42.362  39.173 -22.993  1.00  0.00           H  
ATOM   3937  HA  ILE B 290     -43.718  41.117 -24.750  1.00  0.00           H  
ATOM   3938  HB  ILE B 290     -43.138  39.927 -26.761  1.00  0.00           H  
ATOM   3939 HG13 ILE B 290     -42.928  37.645 -25.784  1.00  0.00           H  
ATOM   3940 HG12 ILE B 290     -41.411  38.104 -25.034  1.00  0.00           H  
ATOM   3941 HG21 ILE B 290     -40.780  40.541 -26.975  1.00  0.00           H  
ATOM   3942 HG22 ILE B 290     -41.579  41.720 -25.967  1.00  0.00           H  
ATOM   3943 HG23 ILE B 290     -40.544  40.495 -25.235  1.00  0.00           H  
ATOM   3944 HD11 ILE B 290     -41.436  36.795 -27.295  1.00  0.00           H  
ATOM   3945 HD12 ILE B 290     -41.814  38.342 -28.039  1.00  0.00           H  
ATOM   3946 HD13 ILE B 290     -40.311  38.135 -27.138  1.00  0.00           H  
ATOM   3947  N   TRP B 291     -45.630  39.668 -25.101  1.00 10.28           N  
ATOM   3948  CA  TRP B 291     -46.848  38.895 -25.130  1.00 10.21           C  
ATOM   3949  C   TRP B 291     -47.569  39.165 -26.426  1.00 10.25           C  
ATOM   3950  O   TRP B 291     -47.181  40.042 -27.200  1.00 10.25           O  
ATOM   3951  CB  TRP B 291     -47.729  39.224 -23.924  1.00 10.15           C  
ATOM   3952  CG  TRP B 291     -48.214  40.627 -23.853  1.00 10.07           C  
ATOM   3953  CD1 TRP B 291     -49.316  41.147 -24.469  1.00 10.07           C  
ATOM   3954  CD2 TRP B 291     -47.643  41.688 -23.091  1.00 10.02           C  
ATOM   3955  NE1 TRP B 291     -49.457  42.477 -24.151  1.00 10.03           N  
ATOM   3956  CE2 TRP B 291     -48.445  42.835 -23.303  1.00 10.09           C  
ATOM   3957  CE3 TRP B 291     -46.532  41.786 -22.247  1.00  9.99           C  
ATOM   3958  CZ2 TRP B 291     -48.165  44.067 -22.705  1.00 10.10           C  
ATOM   3959  CZ3 TRP B 291     -46.252  43.017 -21.647  1.00 10.02           C  
ATOM   3960  CH2 TRP B 291     -47.069  44.136 -21.881  1.00 10.05           C  
ATOM   3961  H   TRP B 291     -45.611  40.516 -25.652  1.00  0.00           H  
ATOM   3962  HA  TRP B 291     -46.616  37.827 -25.118  1.00  0.00           H  
ATOM   3963  HB2 TRP B 291     -47.186  39.002 -23.006  1.00  0.00           H  
ATOM   3964  HB3 TRP B 291     -48.596  38.581 -23.893  1.00  0.00           H  
ATOM   3965  HD1 TRP B 291     -49.974  40.583 -25.114  1.00  0.00           H  
ATOM   3966  HE1 TRP B 291     -50.191  43.070 -24.513  1.00  0.00           H  
ATOM   3967  HE3 TRP B 291     -45.903  40.928 -22.060  1.00  0.00           H  
ATOM   3968  HZ2 TRP B 291     -48.804  44.920 -22.873  1.00  0.00           H  
ATOM   3969  HZ3 TRP B 291     -45.410  43.092 -20.976  1.00  0.00           H  
ATOM   3970  HH2 TRP B 291     -46.842  45.064 -21.386  1.00  0.00           H  
ATOM   3971  N   PHE B 292     -48.618  38.402 -26.666  1.00 10.34           N  
ATOM   3972  CA  PHE B 292     -49.383  38.557 -27.881  1.00 10.47           C  
ATOM   3973  C   PHE B 292     -50.872  38.714 -27.612  1.00 10.61           C  
ATOM   3974  O   PHE B 292     -51.332  38.633 -26.473  1.00 10.47           O  
ATOM   3975  CB  PHE B 292     -49.107  37.377 -28.818  1.00 10.44           C  
ATOM   3976  CG  PHE B 292     -49.626  36.055 -28.320  1.00 10.37           C  
ATOM   3977  CD1 PHE B 292     -50.937  35.660 -28.595  1.00 10.29           C  
ATOM   3978  CD2 PHE B 292     -48.798  35.187 -27.608  1.00 10.29           C  
ATOM   3979  CE1 PHE B 292     -51.415  34.439 -28.152  1.00 10.25           C  
ATOM   3980  CE2 PHE B 292     -49.271  33.959 -27.168  1.00 10.23           C  
ATOM   3981  CZ  PHE B 292     -50.580  33.590 -27.440  1.00 10.27           C  
ATOM   3982  H   PHE B 292     -48.928  37.705 -26.001  1.00  0.00           H  
ATOM   3983  HA  PHE B 292     -49.105  39.470 -28.400  1.00  0.00           H  
ATOM   3984  HB2 PHE B 292     -48.035  37.295 -28.976  1.00  0.00           H  
ATOM   3985  HB3 PHE B 292     -49.531  37.564 -29.806  1.00  0.00           H  
ATOM   3986  HD1 PHE B 292     -51.589  36.297 -29.171  1.00  0.00           H  
ATOM   3987  HD2 PHE B 292     -47.777  35.468 -27.396  1.00  0.00           H  
ATOM   3988  HE1 PHE B 292     -52.430  34.142 -28.372  1.00  0.00           H  
ATOM   3989  HE2 PHE B 292     -48.622  33.289 -26.622  1.00  0.00           H  
ATOM   3990  HZ  PHE B 292     -50.954  32.634 -27.119  1.00  0.00           H  
ATOM   3991  N   GLN B 293     -51.602  38.972 -28.687  1.00 11.00           N  
ATOM   3992  CA  GLN B 293     -53.042  38.813 -28.705  1.00 11.47           C  
ATOM   3993  C   GLN B 293     -53.458  38.297 -30.070  1.00 11.91           C  
ATOM   3994  O   GLN B 293     -52.691  38.383 -31.026  1.00 11.94           O  
ATOM   3995  CB  GLN B 293     -53.740  40.133 -28.409  1.00 11.53           C  
ATOM   3996  CG  GLN B 293     -53.565  41.174 -29.502  1.00 11.63           C  
ATOM   3997  CD  GLN B 293     -54.331  42.450 -29.233  1.00 11.74           C  
ATOM   3998  OE1 GLN B 293     -54.342  42.961 -28.107  1.00 12.06           O  
ATOM   3999  NE2 GLN B 293     -54.972  42.981 -30.271  1.00 11.69           N  
ATOM   4000  H   GLN B 293     -51.157  39.091 -29.588  1.00  0.00           H  
ATOM   4001  HA  GLN B 293     -53.322  38.063 -27.967  1.00  0.00           H  
ATOM   4002  HB2 GLN B 293     -53.373  40.525 -27.459  1.00  0.00           H  
ATOM   4003  HB3 GLN B 293     -54.803  39.944 -28.255  1.00  0.00           H  
ATOM   4004  HG3 GLN B 293     -53.924  40.803 -30.462  1.00  0.00           H  
ATOM   4005  HG2 GLN B 293     -52.515  41.371 -29.649  1.00  0.00           H  
ATOM   4006 HE21 GLN B 293     -55.466  43.854 -30.165  1.00  0.00           H  
ATOM   4007 HE22 GLN B 293     -54.904  42.565 -31.188  1.00  0.00           H  
ATOM   4008  N   VAL B 294     -54.674  37.765 -30.146  1.00 12.48           N  
ATOM   4009  CA  VAL B 294     -55.273  37.363 -31.411  1.00 13.03           C  
ATOM   4010  C   VAL B 294     -56.724  37.804 -31.412  1.00 13.79           C  
ATOM   4011  O   VAL B 294     -57.358  37.826 -30.358  1.00 13.97           O  
ATOM   4012  CB  VAL B 294     -55.148  35.841 -31.680  1.00 12.85           C  
ATOM   4013  CG1 VAL B 294     -53.685  35.432 -31.799  1.00 12.74           C  
ATOM   4014  CG2 VAL B 294     -55.842  35.015 -30.606  1.00 12.90           C  
ATOM   4015  H   VAL B 294     -55.261  37.700 -29.324  1.00  0.00           H  
ATOM   4016  HA  VAL B 294     -54.792  37.914 -32.215  1.00  0.00           H  
ATOM   4017  HB  VAL B 294     -55.616  35.627 -32.638  1.00  0.00           H  
ATOM   4018 HG11 VAL B 294     -53.600  34.397 -32.131  1.00  0.00           H  
ATOM   4019 HG12 VAL B 294     -53.161  36.046 -32.530  1.00  0.00           H  
ATOM   4020 HG13 VAL B 294     -53.156  35.509 -30.850  1.00  0.00           H  
ATOM   4021 HG21 VAL B 294     -55.717  33.951 -30.802  1.00  0.00           H  
ATOM   4022 HG22 VAL B 294     -55.437  35.211 -29.613  1.00  0.00           H  
ATOM   4023 HG23 VAL B 294     -56.917  35.189 -30.578  1.00  0.00           H  
ATOM   4024  N   THR B 295     -57.237  38.150 -32.590  1.00 14.78           N  
ATOM   4025  CA  THR B 295     -58.588  38.688 -32.731  1.00 16.00           C  
ATOM   4026  C   THR B 295     -59.489  37.769 -33.563  1.00 16.88           C  
ATOM   4027  O   THR B 295     -59.110  37.334 -34.650  1.00 16.79           O  
ATOM   4028  CB  THR B 295     -58.554  40.086 -33.378  1.00 16.43           C  
ATOM   4029  OG1 THR B 295     -57.704  40.946 -32.607  1.00 17.10           O  
ATOM   4030  CG2 THR B 295     -59.954  40.708 -33.450  1.00 16.54           C  
ATOM   4031  H   THR B 295     -56.679  38.087 -33.431  1.00  0.00           H  
ATOM   4032  HA  THR B 295     -59.051  38.812 -31.753  1.00  0.00           H  
ATOM   4033  HB  THR B 295     -58.177  40.016 -34.388  1.00  0.00           H  
ATOM   4034  HG1 THR B 295     -56.809  40.600 -32.650  1.00  0.00           H  
ATOM   4035 HG21 THR B 295     -59.896  41.749 -33.770  1.00  0.00           H  
ATOM   4036 HG22 THR B 295     -60.598  40.201 -34.168  1.00  0.00           H  
ATOM   4037 HG23 THR B 295     -60.452  40.693 -32.479  1.00  0.00           H  
ATOM   4038  N   PHE B 296     -60.676  37.484 -33.030  1.00 18.09           N  
ATOM   4039  CA  PHE B 296     -61.742  36.832 -33.778  1.00 19.33           C  
ATOM   4040  C   PHE B 296     -62.698  37.915 -34.263  1.00 20.99           C  
ATOM   4041  O   PHE B 296     -63.003  38.827 -33.497  1.00 21.59           O  
ATOM   4042  CB  PHE B 296     -62.502  35.857 -32.886  1.00 18.95           C  
ATOM   4043  CG  PHE B 296     -61.640  34.789 -32.296  1.00 18.38           C  
ATOM   4044  CD1 PHE B 296     -61.437  33.592 -32.971  1.00 18.22           C  
ATOM   4045  CD2 PHE B 296     -61.023  34.979 -31.063  1.00 18.08           C  
ATOM   4046  CE1 PHE B 296     -60.632  32.600 -32.425  1.00 18.07           C  
ATOM   4047  CE2 PHE B 296     -60.217  33.994 -30.513  1.00 17.85           C  
ATOM   4048  CZ  PHE B 296     -60.021  32.802 -31.194  1.00 17.81           C  
ATOM   4049  H   PHE B 296     -60.923  37.852 -32.118  1.00  0.00           H  
ATOM   4050  HA  PHE B 296     -61.320  36.242 -34.588  1.00  0.00           H  
ATOM   4051  HB2 PHE B 296     -63.296  35.377 -33.462  1.00  0.00           H  
ATOM   4052  HB3 PHE B 296     -63.006  36.391 -32.082  1.00  0.00           H  
ATOM   4053  HD1 PHE B 296     -61.902  33.428 -33.931  1.00  0.00           H  
ATOM   4054  HD2 PHE B 296     -61.164  35.903 -30.526  1.00  0.00           H  
ATOM   4055  HE1 PHE B 296     -60.478  31.674 -32.959  1.00  0.00           H  
ATOM   4056  HE2 PHE B 296     -59.741  34.156 -29.557  1.00  0.00           H  
ATOM   4057  HZ  PHE B 296     -59.392  32.037 -30.766  1.00  0.00           H  
ATOM   4058  N   PRO B 297     -63.178  37.828 -35.522  1.00 22.98           N  
ATOM   4059  CA  PRO B 297     -64.232  38.752 -35.985  1.00 24.41           C  
ATOM   4060  C   PRO B 297     -65.610  38.493 -35.361  1.00 26.43           C  
ATOM   4061  O   PRO B 297     -65.833  37.418 -34.796  1.00 26.84           O  
ATOM   4062  CB  PRO B 297     -64.296  38.489 -37.495  1.00 24.36           C  
ATOM   4063  CG  PRO B 297     -63.041  37.757 -37.832  1.00 23.97           C  
ATOM   4064  CD  PRO B 297     -62.711  36.961 -36.616  1.00 23.19           C  
ATOM   4065  HA  PRO B 297     -63.915  39.781 -35.800  1.00  0.00           H  
ATOM   4066  HB3 PRO B 297     -64.401  39.407 -38.074  1.00  0.00           H  
ATOM   4067  HB2 PRO B 297     -65.145  37.851 -37.752  1.00  0.00           H  
ATOM   4068  HG3 PRO B 297     -62.245  38.483 -38.005  1.00  0.00           H  
ATOM   4069  HG2 PRO B 297     -63.126  37.148 -38.732  1.00  0.00           H  
ATOM   4070  HD3 PRO B 297     -63.294  36.043 -36.589  1.00  0.00           H  
ATOM   4071  HD2 PRO B 297     -61.648  36.721 -36.602  1.00  0.00           H  
ATOM   4072  N   GLY B 298     -66.515  39.471 -35.477  1.00 29.10           N  
ATOM   4073  CA  GLY B 298     -67.916  39.341 -35.021  1.00 30.20           C  
ATOM   4074  C   GLY B 298     -68.846  38.896 -36.145  1.00 32.40           C  
ATOM   4075  O   GLY B 298     -68.431  38.154 -37.038  1.00 32.38           O  
ATOM   4076  H   GLY B 298     -66.268  40.322 -35.960  1.00  0.00           H  
ATOM   4077  HA3 GLY B 298     -68.243  40.302 -34.621  1.00  0.00           H  
ATOM   4078  HA2 GLY B 298     -68.009  38.616 -34.221  1.00  0.00           H  
ATOM   4079  N   GLY B 299     -70.101  39.354 -36.110  1.00 34.80           N  
ATOM   4080  CA  GLY B 299     -71.090  39.020 -37.148  1.00 34.62           C  
ATOM   4081  C   GLY B 299     -72.328  39.809 -36.735  1.00 35.85           C  
ATOM   4082  O   GLY B 299     -72.558  39.958 -35.534  1.00 37.10           O  
ATOM   4083  H   GLY B 299     -70.413  39.956 -35.361  1.00  0.00           H  
ATOM   4084  HA3 GLY B 299     -71.306  37.951 -37.155  1.00  0.00           H  
ATOM   4085  HA2 GLY B 299     -70.742  39.322 -38.137  1.00  0.00           H  
ATOM   4086  N   GLU B 300     -73.112  40.337 -37.689  1.00 74.05           N  
ATOM   4087  CA  GLU B 300     -74.291  41.180 -37.439  1.00 62.87           C  
ATOM   4088  C   GLU B 300     -73.866  42.463 -36.691  1.00 59.18           C  
ATOM   4089  O   GLU B 300     -72.978  43.168 -37.167  1.00 59.42           O  
ATOM   4090  CB  GLU B 300     -75.401  40.302 -36.773  1.00  0.00           C  
ATOM   4091  CG  GLU B 300     -76.750  40.903 -36.303  1.00  0.00           C  
ATOM   4092  CD  GLU B 300     -77.503  39.809 -35.557  1.00  0.00           C  
ATOM   4093  OE1 GLU B 300     -77.119  39.589 -34.386  1.00  0.00           O  
ATOM   4094  OE2 GLU B 300     -78.364  39.164 -36.188  1.00  0.00           O1-
ATOM   4095  HB2 GLU B 300     -75.634  39.503 -37.479  1.00  0.00           H  
ATOM   4096  HB3 GLU B 300     -74.972  39.782 -35.917  1.00  0.00           H  
ATOM   4097  HG2 GLU B 300     -76.681  41.752 -35.631  1.00  0.00           H  
ATOM   4098  HG3 GLU B 300     -77.333  41.236 -37.163  1.00  0.00           H  
ATOM   4099  H   GLU B 300     -72.873  40.196 -38.659  1.00  0.00           H  
ATOM   4100  HA  GLU B 300     -74.664  41.506 -38.411  1.00  0.00           H  
ATOM   4101  N   SER B 301     -74.458  42.685 -35.517  1.00 61.02           N  
ATOM   4102  CA  SER B 301     -74.151  43.717 -34.543  1.00 50.85           C  
ATOM   4103  C   SER B 301     -73.395  43.115 -33.338  1.00 46.91           C  
ATOM   4104  O   SER B 301     -73.248  43.796 -32.318  1.00 43.18           O  
ATOM   4105  CB  SER B 301     -75.479  44.381 -34.102  1.00  0.00           C  
ATOM   4106  OG  SER B 301     -75.834  45.436 -34.980  1.00  0.00           O  
ATOM   4107  HB2 SER B 301     -76.292  43.656 -34.043  1.00  0.00           H  
ATOM   4108  HB3 SER B 301     -75.398  44.830 -33.112  1.00  0.00           H  
ATOM   4109  HG  SER B 301     -76.665  45.815 -34.682  1.00  0.00           H  
ATOM   4110  H   SER B 301     -75.167  42.027 -35.222  1.00  0.00           H  
ATOM   4111  HA  SER B 301     -73.491  44.473 -34.973  1.00  0.00           H  
ATOM   4112  N   GLU B 302     -72.863  41.875 -33.462  1.00 43.81           N  
ATOM   4113  CA  GLU B 302     -71.788  41.417 -32.580  1.00 45.26           C  
ATOM   4114  C   GLU B 302     -70.520  42.254 -32.814  1.00 45.15           C  
ATOM   4115  O   GLU B 302     -70.444  43.029 -33.776  1.00 45.89           O  
ATOM   4116  CB  GLU B 302     -71.460  39.918 -32.658  1.00 45.62           C  
ATOM   4117  CG  GLU B 302     -72.600  38.989 -32.191  1.00  0.00           C  
ATOM   4118  CD  GLU B 302     -72.897  39.067 -30.689  1.00  0.00           C  
ATOM   4119  OE1 GLU B 302     -72.054  39.613 -29.943  1.00  0.00           O  
ATOM   4120  OE2 GLU B 302     -73.969  38.559 -30.300  1.00  0.00           O1-
ATOM   4121  HA  GLU B 302     -72.098  41.636 -31.557  1.00  0.00           H  
ATOM   4122  HB2 GLU B 302     -71.149  39.641 -33.658  1.00  0.00           H  
ATOM   4123  HB3 GLU B 302     -70.577  39.691 -32.068  1.00  0.00           H  
ATOM   4124  H   GLU B 302     -73.012  41.334 -34.305  1.00  0.00           H  
ATOM   4125  HG2 GLU B 302     -73.513  39.209 -32.746  1.00  0.00           H  
ATOM   4126  HG3 GLU B 302     -72.344  37.956 -32.425  1.00  0.00           H  
ATOM   4127  N   LYS B 303     -69.542  42.082 -31.919  1.00 43.16           N  
ATOM   4128  CA  LYS B 303     -68.243  42.774 -31.984  1.00 41.30           C  
ATOM   4129  C   LYS B 303     -67.054  41.790 -31.908  1.00 37.62           C  
ATOM   4130  O   LYS B 303     -67.246  40.612 -31.580  1.00 37.11           O  
ATOM   4131  CB  LYS B 303     -68.140  43.800 -30.851  1.00 42.13           C  
ATOM   4132  CG  LYS B 303     -68.088  43.215 -29.421  1.00  0.00           C  
ATOM   4133  CD  LYS B 303     -68.058  44.305 -28.339  1.00  0.00           C  
ATOM   4134  CE  LYS B 303     -67.954  43.723 -26.920  1.00  0.00           C  
ATOM   4135  NZ  LYS B 303     -67.928  44.788 -25.906  1.00  0.00           N1+
ATOM   4136  H   LYS B 303     -69.673  41.443 -31.149  1.00  0.00           H  
ATOM   4137  HA  LYS B 303     -68.161  43.299 -32.936  1.00  0.00           H  
ATOM   4138  HB3 LYS B 303     -67.278  44.449 -30.987  1.00  0.00           H  
ATOM   4139  HB2 LYS B 303     -68.998  44.470 -30.924  1.00  0.00           H  
ATOM   4140  HG2 LYS B 303     -68.948  42.566 -29.255  1.00  0.00           H  
ATOM   4141  HG3 LYS B 303     -67.204  42.588 -29.301  1.00  0.00           H  
ATOM   4142  HD2 LYS B 303     -67.216  44.973 -28.523  1.00  0.00           H  
ATOM   4143  HD3 LYS B 303     -68.958  44.916 -28.419  1.00  0.00           H  
ATOM   4144  HE2 LYS B 303     -68.800  43.066 -26.718  1.00  0.00           H  
ATOM   4145  HE3 LYS B 303     -67.048  43.123 -26.823  1.00  0.00           H  
ATOM   4146  HZ2 LYS B 303     -67.130  45.388 -26.065  1.00  0.00           H  
ATOM   4147  HZ3 LYS B 303     -68.775  45.334 -25.966  1.00  0.00           H  
ATOM   4148  HZ1 LYS B 303     -67.859  44.377 -24.986  1.00  0.00           H  
ATOM   4149  N   PRO B 304     -65.823  42.268 -32.213  1.00 33.49           N  
ATOM   4150  CA  PRO B 304     -64.672  41.353 -32.214  1.00 31.31           C  
ATOM   4151  C   PRO B 304     -64.262  40.879 -30.817  1.00 28.50           C  
ATOM   4152  O   PRO B 304     -64.386  41.624 -29.839  1.00 28.56           O  
ATOM   4153  CB  PRO B 304     -63.543  42.186 -32.848  1.00 31.77           C  
ATOM   4154  CG  PRO B 304     -64.206  43.381 -33.447  1.00 32.91           C  
ATOM   4155  CD  PRO B 304     -65.421  43.629 -32.612  1.00 33.11           C  
ATOM   4156  HA  PRO B 304     -64.909  40.504 -32.859  1.00  0.00           H  
ATOM   4157  HB3 PRO B 304     -62.977  41.622 -33.591  1.00  0.00           H  
ATOM   4158  HB2 PRO B 304     -62.828  42.524 -32.095  1.00  0.00           H  
ATOM   4159  HG3 PRO B 304     -64.524  43.132 -34.461  1.00  0.00           H  
ATOM   4160  HG2 PRO B 304     -63.548  44.248 -33.517  1.00  0.00           H  
ATOM   4161  HD3 PRO B 304     -65.153  44.196 -31.719  1.00  0.00           H  
ATOM   4162  HD2 PRO B 304     -66.172  44.185 -33.172  1.00  0.00           H  
ATOM   4163  N   LEU B 305     -63.788  39.641 -30.737  1.00 25.24           N  
ATOM   4164  CA  LEU B 305     -63.306  39.068 -29.487  1.00 23.22           C  
ATOM   4165  C   LEU B 305     -61.785  39.022 -29.530  1.00 20.99           C  
ATOM   4166  O   LEU B 305     -61.203  38.498 -30.484  1.00 20.46           O  
ATOM   4167  CB  LEU B 305     -63.882  37.669 -29.300  1.00 23.58           C  
ATOM   4168  CG  LEU B 305     -63.823  37.067 -27.894  1.00 23.97           C  
ATOM   4169  CD1 LEU B 305     -64.958  36.071 -27.708  1.00 24.31           C  
ATOM   4170  CD2 LEU B 305     -62.484  36.401 -27.601  1.00 24.28           C  
ATOM   4171  H   LEU B 305     -63.676  39.083 -31.573  1.00  0.00           H  
ATOM   4172  HA  LEU B 305     -63.622  39.668 -28.631  1.00  0.00           H  
ATOM   4173  HB3 LEU B 305     -63.475  36.966 -30.024  1.00  0.00           H  
ATOM   4174  HB2 LEU B 305     -64.939  37.750 -29.562  1.00  0.00           H  
ATOM   4175  HG  LEU B 305     -63.973  37.864 -27.165  1.00  0.00           H  
ATOM   4176 HD11 LEU B 305     -64.772  35.418 -26.855  1.00  0.00           H  
ATOM   4177 HD12 LEU B 305     -65.900  36.584 -27.515  1.00  0.00           H  
ATOM   4178 HD13 LEU B 305     -65.092  35.443 -28.589  1.00  0.00           H  
ATOM   4179 HD21 LEU B 305     -62.585  35.325 -27.481  1.00  0.00           H  
ATOM   4180 HD22 LEU B 305     -61.751  36.542 -28.393  1.00  0.00           H  
ATOM   4181 HD23 LEU B 305     -62.046  36.794 -26.683  1.00  0.00           H  
ATOM   4182  N   VAL B 306     -61.153  39.580 -28.499  1.00 18.76           N  
ATOM   4183  CA  VAL B 306     -59.701  39.538 -28.353  1.00 17.38           C  
ATOM   4184  C   VAL B 306     -59.331  38.537 -27.257  1.00 16.09           C  
ATOM   4185  O   VAL B 306     -59.925  38.540 -26.181  1.00 15.41           O  
ATOM   4186  CB  VAL B 306     -59.114  40.927 -28.002  1.00 17.24           C  
ATOM   4187  CG1 VAL B 306     -57.589  40.868 -27.956  1.00 17.26           C  
ATOM   4188  CG2 VAL B 306     -59.580  41.983 -28.999  1.00 17.22           C  
ATOM   4189  H   VAL B 306     -61.672  39.998 -27.741  1.00  0.00           H  
ATOM   4190  HA  VAL B 306     -59.231  39.222 -29.284  1.00  0.00           H  
ATOM   4191  HB  VAL B 306     -59.467  41.233 -27.015  1.00  0.00           H  
ATOM   4192 HG11 VAL B 306     -57.167  41.863 -27.810  1.00  0.00           H  
ATOM   4193 HG12 VAL B 306     -57.215  40.256 -27.136  1.00  0.00           H  
ATOM   4194 HG13 VAL B 306     -57.176  40.475 -28.886  1.00  0.00           H  
ATOM   4195 HG21 VAL B 306     -59.120  42.949 -28.790  1.00  0.00           H  
ATOM   4196 HG22 VAL B 306     -59.314  41.706 -30.020  1.00  0.00           H  
ATOM   4197 HG23 VAL B 306     -60.659  42.132 -28.964  1.00  0.00           H  
ATOM   4198  N   LEU B 307     -58.363  37.675 -27.565  1.00 15.17           N  
ATOM   4199  CA  LEU B 307     -57.739  36.777 -26.598  1.00 14.45           C  
ATOM   4200  C   LEU B 307     -56.362  37.347 -26.343  1.00 13.64           C  
ATOM   4201  O   LEU B 307     -55.542  37.370 -27.247  1.00 13.32           O  
ATOM   4202  CB  LEU B 307     -57.644  35.357 -27.164  1.00 14.53           C  
ATOM   4203  CG  LEU B 307     -56.628  34.366 -26.580  1.00 14.62           C  
ATOM   4204  CD1 LEU B 307     -56.786  34.203 -25.081  1.00 14.76           C  
ATOM   4205  CD2 LEU B 307     -56.793  33.027 -27.268  1.00 14.80           C  
ATOM   4206  H   LEU B 307     -57.938  37.707 -28.484  1.00  0.00           H  
ATOM   4207  HA  LEU B 307     -58.293  36.737 -25.658  1.00  0.00           H  
ATOM   4208  HB3 LEU B 307     -57.435  35.438 -28.231  1.00  0.00           H  
ATOM   4209  HB2 LEU B 307     -58.640  34.918 -27.109  1.00  0.00           H  
ATOM   4210  HG  LEU B 307     -55.615  34.713 -26.790  1.00  0.00           H  
ATOM   4211 HD11 LEU B 307     -56.589  33.185 -24.744  1.00  0.00           H  
ATOM   4212 HD12 LEU B 307     -56.085  34.845 -24.546  1.00  0.00           H  
ATOM   4213 HD13 LEU B 307     -57.792  34.468 -24.755  1.00  0.00           H  
ATOM   4214 HD21 LEU B 307     -55.820  32.584 -27.487  1.00  0.00           H  
ATOM   4215 HD22 LEU B 307     -57.352  32.307 -26.671  1.00  0.00           H  
ATOM   4216 HD23 LEU B 307     -57.319  33.109 -28.220  1.00  0.00           H  
ATOM   4217  N   SER B 308     -56.117  37.806 -25.120  1.00 13.10           N  
ATOM   4218  CA  SER B 308     -54.851  38.461 -24.774  1.00 12.86           C  
ATOM   4219  C   SER B 308     -54.043  37.640 -23.768  1.00 12.14           C  
ATOM   4220  O   SER B 308     -54.596  36.871 -22.992  1.00 12.05           O  
ATOM   4221  CB  SER B 308     -55.114  39.861 -24.226  1.00 12.95           C  
ATOM   4222  OG  SER B 308     -53.894  40.572 -24.062  1.00 13.40           O  
ATOM   4223  H   SER B 308     -56.815  37.744 -24.393  1.00  0.00           H  
ATOM   4224  HA  SER B 308     -54.224  38.585 -25.659  1.00  0.00           H  
ATOM   4225  HB3 SER B 308     -55.642  39.823 -23.271  1.00  0.00           H  
ATOM   4226  HB2 SER B 308     -55.743  40.425 -24.916  1.00  0.00           H  
ATOM   4227  HG  SER B 308     -53.597  40.869 -24.927  1.00  0.00           H  
ATOM   4228  N   THR B 309     -52.726  37.795 -23.824  1.00 11.58           N  
ATOM   4229  CA  THR B 309     -51.808  37.208 -22.847  1.00 11.19           C  
ATOM   4230  C   THR B 309     -51.030  38.320 -22.134  1.00 11.03           C  
ATOM   4231  O   THR B 309     -49.940  38.110 -21.623  1.00 10.96           O  
ATOM   4232  CB  THR B 309     -50.855  36.223 -23.531  1.00 11.07           C  
ATOM   4233  OG1 THR B 309     -50.146  36.887 -24.579  1.00 11.00           O  
ATOM   4234  CG2 THR B 309     -51.632  35.067 -24.132  1.00 11.07           C  
ATOM   4235  H   THR B 309     -52.317  38.414 -24.510  1.00  0.00           H  
ATOM   4236  HA  THR B 309     -52.341  36.674 -22.058  1.00  0.00           H  
ATOM   4237  HB  THR B 309     -50.134  35.822 -22.816  1.00  0.00           H  
ATOM   4238  HG1 THR B 309     -50.777  37.137 -25.262  1.00  0.00           H  
ATOM   4239 HG21 THR B 309     -50.956  34.305 -24.517  1.00  0.00           H  
ATOM   4240 HG22 THR B 309     -52.285  34.598 -23.399  1.00  0.00           H  
ATOM   4241 HG23 THR B 309     -52.259  35.384 -24.967  1.00  0.00           H  
ATOM   4242  N   SER B 310     -51.615  39.511 -22.096  1.00 11.17           N  
ATOM   4243  CA  SER B 310     -51.040  40.647 -21.381  1.00 11.31           C  
ATOM   4244  C   SER B 310     -51.081  40.398 -19.869  1.00 11.21           C  
ATOM   4245  O   SER B 310     -51.981  39.707 -19.384  1.00 11.13           O  
ATOM   4246  CB  SER B 310     -51.821  41.919 -21.712  1.00 11.35           C  
ATOM   4247  OG  SER B 310     -51.369  43.018 -20.951  1.00 11.53           O  
ATOM   4248  H   SER B 310     -52.513  39.653 -22.538  1.00  0.00           H  
ATOM   4249  HA  SER B 310     -50.012  40.761 -21.717  1.00  0.00           H  
ATOM   4250  HB3 SER B 310     -52.880  41.776 -21.499  1.00  0.00           H  
ATOM   4251  HB2 SER B 310     -51.748  42.159 -22.772  1.00  0.00           H  
ATOM   4252  HG  SER B 310     -50.523  43.305 -21.306  1.00  0.00           H  
ATOM   4253  N   PRO B 311     -50.104  40.955 -19.121  1.00 11.22           N  
ATOM   4254  CA  PRO B 311     -50.160  40.874 -17.658  1.00 11.24           C  
ATOM   4255  C   PRO B 311     -51.246  41.758 -17.028  1.00 11.40           C  
ATOM   4256  O   PRO B 311     -51.511  41.631 -15.840  1.00 11.30           O  
ATOM   4257  CB  PRO B 311     -48.768  41.327 -17.226  1.00 11.14           C  
ATOM   4258  CG  PRO B 311     -48.295  42.187 -18.334  1.00 11.12           C  
ATOM   4259  CD  PRO B 311     -48.849  41.581 -19.581  1.00 11.11           C  
ATOM   4260  HA  PRO B 311     -50.324  39.846 -17.327  1.00  0.00           H  
ATOM   4261  HB3 PRO B 311     -48.119  40.454 -17.139  1.00  0.00           H  
ATOM   4262  HB2 PRO B 311     -48.741  41.839 -16.264  1.00  0.00           H  
ATOM   4263  HG3 PRO B 311     -47.210  42.294 -18.359  1.00  0.00           H  
ATOM   4264  HG2 PRO B 311     -48.715  43.187 -18.208  1.00  0.00           H  
ATOM   4265  HD2 PRO B 311     -48.978  42.332 -20.357  1.00  0.00           H  
ATOM   4266  HD3 PRO B 311     -48.189  40.800 -19.960  1.00  0.00           H  
ATOM   4267  N   PHE B 312     -51.869  42.630 -17.821  1.00 11.67           N  
ATOM   4268  CA  PHE B 312     -53.032  43.404 -17.387  1.00 11.86           C  
ATOM   4269  C   PHE B 312     -54.348  42.647 -17.542  1.00 12.09           C  
ATOM   4270  O   PHE B 312     -55.407  43.174 -17.208  1.00 11.95           O  
ATOM   4271  CB  PHE B 312     -53.076  44.729 -18.148  1.00 11.87           C  
ATOM   4272  CG  PHE B 312     -51.842  45.564 -17.944  1.00 11.90           C  
ATOM   4273  CD1 PHE B 312     -51.592  46.155 -16.710  1.00 11.89           C  
ATOM   4274  CD2 PHE B 312     -50.909  45.718 -18.960  1.00 11.84           C  
ATOM   4275  CE1 PHE B 312     -50.450  46.914 -16.506  1.00 12.04           C  
ATOM   4276  CE2 PHE B 312     -49.766  46.478 -18.763  1.00 11.92           C  
ATOM   4277  CZ  PHE B 312     -49.533  47.074 -17.535  1.00 11.99           C  
ATOM   4278  H   PHE B 312     -51.599  42.725 -18.791  1.00  0.00           H  
ATOM   4279  HA  PHE B 312     -52.939  43.640 -16.325  1.00  0.00           H  
ATOM   4280  HB2 PHE B 312     -53.936  45.320 -17.829  1.00  0.00           H  
ATOM   4281  HB3 PHE B 312     -53.215  44.545 -19.215  1.00  0.00           H  
ATOM   4282  HD1 PHE B 312     -52.296  46.032 -15.900  1.00  0.00           H  
ATOM   4283  HD2 PHE B 312     -51.078  45.274 -19.927  1.00  0.00           H  
ATOM   4284  HE1 PHE B 312     -50.270  47.375 -15.546  1.00  0.00           H  
ATOM   4285  HE2 PHE B 312     -49.055  46.603 -19.566  1.00  0.00           H  
ATOM   4286  HZ  PHE B 312     -48.650  47.674 -17.380  1.00  0.00           H  
ATOM   4287  N   HIS B 313     -54.276  41.411 -18.035  1.00 12.49           N  
ATOM   4288  CA  HIS B 313     -55.443  40.564 -18.221  1.00 12.76           C  
ATOM   4289  C   HIS B 313     -55.274  39.253 -17.478  1.00 12.35           C  
ATOM   4290  O   HIS B 313     -54.173  38.946 -17.021  1.00 12.20           O  
ATOM   4291  CB  HIS B 313     -55.658  40.322 -19.712  1.00 13.25           C  
ATOM   4292  CG  HIS B 313     -56.328  41.462 -20.396  1.00 13.80           C  
ATOM   4293  ND1 HIS B 313     -55.638  42.391 -21.142  1.00 14.33           N  
ATOM   4294  CD2 HIS B 313     -57.624  41.845 -20.418  1.00 14.38           C  
ATOM   4295  CE1 HIS B 313     -56.481  43.293 -21.609  1.00 14.78           C  
ATOM   4296  NE2 HIS B 313     -57.695  42.982 -21.187  1.00 14.98           N  
ATOM   4297  H   HIS B 313     -53.380  41.001 -18.263  1.00  0.00           H  
ATOM   4298  HA  HIS B 313     -56.330  41.044 -17.811  1.00  0.00           H  
ATOM   4299  HB3 HIS B 313     -56.260  39.436 -19.909  1.00  0.00           H  
ATOM   4300  HB2 HIS B 313     -54.704  40.125 -20.204  1.00  0.00           H  
ATOM   4301  HD1 HIS B 313     -54.643  42.387 -21.307  1.00  0.00           H  
ATOM   4302  HD2 HIS B 313     -58.494  41.405 -19.953  1.00  0.00           H  
ATOM   4303  HE1 HIS B 313     -56.224  44.139 -22.229  1.00  0.00           H  
ATOM   4304  N   PRO B 314     -56.371  38.487 -17.330  1.00 12.12           N  
ATOM   4305  CA  PRO B 314     -56.285  37.213 -16.624  1.00 12.02           C  
ATOM   4306  C   PRO B 314     -55.285  36.262 -17.250  1.00 11.79           C  
ATOM   4307  O   PRO B 314     -55.175  36.196 -18.477  1.00 12.09           O  
ATOM   4308  CB  PRO B 314     -57.704  36.652 -16.740  1.00 11.99           C  
ATOM   4309  CG  PRO B 314     -58.549  37.867 -16.820  1.00 12.11           C  
ATOM   4310  CD  PRO B 314     -57.768  38.817 -17.666  1.00 12.06           C  
ATOM   4311  HA  PRO B 314     -56.042  37.413 -15.578  1.00  0.00           H  
ATOM   4312  HB3 PRO B 314     -57.975  36.008 -15.903  1.00  0.00           H  
ATOM   4313  HB2 PRO B 314     -57.831  36.080 -17.657  1.00  0.00           H  
ATOM   4314  HG3 PRO B 314     -58.667  38.287 -15.820  1.00  0.00           H  
ATOM   4315  HG2 PRO B 314     -59.547  37.670 -17.213  1.00  0.00           H  
ATOM   4316  HD3 PRO B 314     -57.950  38.614 -18.721  1.00  0.00           H  
ATOM   4317  HD2 PRO B 314     -58.060  39.844 -17.451  1.00  0.00           H  
ATOM   4318  N   ALA B 315     -54.578  35.527 -16.402  1.00 11.54           N  
ATOM   4319  CA  ALA B 315     -53.478  34.677 -16.835  1.00 11.46           C  
ATOM   4320  C   ALA B 315     -53.932  33.569 -17.782  1.00 11.38           C  
ATOM   4321  O   ALA B 315     -55.094  33.161 -17.766  1.00 11.59           O  
ATOM   4322  CB  ALA B 315     -52.775  34.078 -15.627  1.00 11.47           C  
ATOM   4323  H   ALA B 315     -54.730  35.605 -15.407  1.00  0.00           H  
ATOM   4324  HA  ALA B 315     -52.762  35.310 -17.364  1.00  0.00           H  
ATOM   4325  HB1 ALA B 315     -51.923  33.464 -15.923  1.00  0.00           H  
ATOM   4326  HB2 ALA B 315     -52.396  34.860 -14.969  1.00  0.00           H  
ATOM   4327  HB3 ALA B 315     -53.449  33.450 -15.042  1.00  0.00           H  
ATOM   4328  N   THR B 316     -53.000  33.127 -18.620  1.00 11.33           N  
ATOM   4329  CA  THR B 316     -53.174  31.982 -19.506  1.00 11.33           C  
ATOM   4330  C   THR B 316     -51.970  31.064 -19.334  1.00 11.38           C  
ATOM   4331  O   THR B 316     -51.008  31.401 -18.654  1.00 11.02           O  
ATOM   4332  CB  THR B 316     -53.273  32.414 -20.992  1.00 11.31           C  
ATOM   4333  OG1 THR B 316     -52.019  32.948 -21.438  1.00 11.10           O  
ATOM   4334  CG2 THR B 316     -54.373  33.454 -21.184  1.00 11.28           C  
ATOM   4335  H   THR B 316     -52.066  33.508 -18.578  1.00  0.00           H  
ATOM   4336  HA  THR B 316     -54.063  31.406 -19.239  1.00  0.00           H  
ATOM   4337  HB  THR B 316     -53.493  31.569 -21.636  1.00  0.00           H  
ATOM   4338  HG1 THR B 316     -51.917  33.827 -21.065  1.00  0.00           H  
ATOM   4339 HG21 THR B 316     -54.520  33.671 -22.242  1.00  0.00           H  
ATOM   4340 HG22 THR B 316     -55.320  33.090 -20.791  1.00  0.00           H  
ATOM   4341 HG23 THR B 316     -54.147  34.400 -20.690  1.00  0.00           H  
ATOM   4342  N   HIS B 317     -52.032  29.903 -19.972  1.00 11.71           N  
ATOM   4343  CA  HIS B 317     -50.927  28.948 -19.948  1.00 11.84           C  
ATOM   4344  C   HIS B 317     -49.715  29.439 -20.759  1.00 11.99           C  
ATOM   4345  O   HIS B 317     -48.611  28.943 -20.577  1.00 12.16           O  
ATOM   4346  CB  HIS B 317     -51.404  27.568 -20.420  1.00 11.83           C  
ATOM   4347  CG  HIS B 317     -51.513  27.436 -21.903  1.00 11.95           C  
ATOM   4348  ND1 HIS B 317     -52.584  27.923 -22.620  1.00 12.11           N  
ATOM   4349  CD2 HIS B 317     -50.684  26.866 -22.806  1.00 12.07           C  
ATOM   4350  CE1 HIS B 317     -52.411  27.661 -23.901  1.00 12.12           C  
ATOM   4351  NE2 HIS B 317     -51.265  27.022 -24.040  1.00 12.20           N  
ATOM   4352  H   HIS B 317     -52.848  29.660 -20.523  1.00  0.00           H  
ATOM   4353  HA  HIS B 317     -50.609  28.836 -18.909  1.00  0.00           H  
ATOM   4354  HB2 HIS B 317     -52.362  27.312 -19.965  1.00  0.00           H  
ATOM   4355  HB3 HIS B 317     -50.697  26.813 -20.073  1.00  0.00           H  
ATOM   4356  HD1 HIS B 317     -53.371  28.443 -22.226  1.00  0.00           H  
ATOM   4357  HD2 HIS B 317     -49.732  26.373 -22.673  1.00  0.00           H  
ATOM   4358  HE1 HIS B 317     -53.067  27.948 -24.707  1.00  0.00           H  
ATOM   4359  N   TRP B 318     -49.929  30.402 -21.653  1.00 12.16           N  
ATOM   4360  CA  TRP B 318     -48.833  31.069 -22.365  1.00 12.38           C  
ATOM   4361  C   TRP B 318     -47.974  31.969 -21.478  1.00 12.85           C  
ATOM   4362  O   TRP B 318     -46.791  32.163 -21.769  1.00 13.13           O  
ATOM   4363  CB  TRP B 318     -49.376  31.902 -23.531  1.00 12.09           C  
ATOM   4364  CG  TRP B 318     -49.796  31.088 -24.692  1.00 11.85           C  
ATOM   4365  CD1 TRP B 318     -48.983  30.377 -25.522  1.00 11.92           C  
ATOM   4366  CD2 TRP B 318     -51.127  30.900 -25.175  1.00 11.65           C  
ATOM   4367  NE1 TRP B 318     -49.724  29.759 -26.501  1.00 11.87           N  
ATOM   4368  CE2 TRP B 318     -51.043  30.063 -26.310  1.00 11.69           C  
ATOM   4369  CE3 TRP B 318     -52.382  31.368 -24.773  1.00 11.54           C  
ATOM   4370  CZ2 TRP B 318     -52.161  29.673 -27.035  1.00 11.60           C  
ATOM   4371  CZ3 TRP B 318     -53.499  30.980 -25.504  1.00 11.62           C  
ATOM   4372  CH2 TRP B 318     -53.378  30.141 -26.625  1.00 11.56           C  
ATOM   4373  H   TRP B 318     -50.859  30.771 -21.793  1.00  0.00           H  
ATOM   4374  HA  TRP B 318     -48.161  30.311 -22.770  1.00  0.00           H  
ATOM   4375  HB3 TRP B 318     -48.607  32.580 -23.906  1.00  0.00           H  
ATOM   4376  HB2 TRP B 318     -50.195  32.538 -23.204  1.00  0.00           H  
ATOM   4377  HD1 TRP B 318     -47.911  30.322 -25.419  1.00  0.00           H  
ATOM   4378  HE1 TRP B 318     -49.342  29.187 -27.244  1.00  0.00           H  
ATOM   4379  HE3 TRP B 318     -52.484  32.018 -23.918  1.00  0.00           H  
ATOM   4380  HZ2 TRP B 318     -52.040  29.046 -27.894  1.00  0.00           H  
ATOM   4381  HZ3 TRP B 318     -54.473  31.341 -25.209  1.00  0.00           H  
ATOM   4382  HH2 TRP B 318     -54.249  29.868 -27.200  1.00  0.00           H  
ATOM   4383  N   LYS B 319     -48.576  32.542 -20.433  1.00 13.40           N  
ATOM   4384  CA  LYS B 319     -47.880  33.422 -19.480  1.00 13.82           C  
ATOM   4385  C   LYS B 319     -47.248  34.599 -20.250  1.00 13.99           C  
ATOM   4386  O   LYS B 319     -47.897  35.146 -21.146  1.00 14.33           O  
ATOM   4387  CB  LYS B 319     -46.873  32.621 -18.627  1.00 13.97           C  
ATOM   4388  CG  LYS B 319     -47.428  31.326 -17.999  1.00 14.22           C  
ATOM   4389  CD  LYS B 319     -46.349  30.500 -17.271  1.00 14.54           C  
ATOM   4390  CE  LYS B 319     -46.474  28.979 -17.491  1.00  0.00           C  
ATOM   4391  NZ  LYS B 319     -46.194  28.589 -18.886  1.00  0.00           N1+
ATOM   4392  H   LYS B 319     -49.552  32.356 -20.249  1.00  0.00           H  
ATOM   4393  HA  LYS B 319     -48.638  33.843 -18.819  1.00  0.00           H  
ATOM   4394  HB2 LYS B 319     -46.490  33.259 -17.834  1.00  0.00           H  
ATOM   4395  HB3 LYS B 319     -46.012  32.350 -19.240  1.00  0.00           H  
ATOM   4396  HG3 LYS B 319     -47.892  30.711 -18.766  1.00  0.00           H  
ATOM   4397  HG2 LYS B 319     -48.232  31.573 -17.304  1.00  0.00           H  
ATOM   4398  HD2 LYS B 319     -45.350  30.832 -17.552  1.00  0.00           H  
ATOM   4399  HD3 LYS B 319     -46.424  30.700 -16.201  1.00  0.00           H  
ATOM   4400  HE3 LYS B 319     -45.765  28.458 -16.847  1.00  0.00           H  
ATOM   4401  HE2 LYS B 319     -47.470  28.633 -17.215  1.00  0.00           H  
ATOM   4402  HZ2 LYS B 319     -46.878  29.011 -19.500  1.00  0.00           H  
ATOM   4403  HZ3 LYS B 319     -45.267  28.892 -19.147  1.00  0.00           H  
ATOM   4404  HZ1 LYS B 319     -46.254  27.584 -18.969  1.00  0.00           H  
ATOM   4405  N   GLN B 320     -46.023  35.000 -19.912  1.00 14.06           N  
ATOM   4406  CA  GLN B 320     -45.282  35.969 -20.717  1.00 14.27           C  
ATOM   4407  C   GLN B 320     -43.876  35.459 -20.989  1.00 14.09           C  
ATOM   4408  O   GLN B 320     -43.334  34.685 -20.208  1.00 13.84           O  
ATOM   4409  CB  GLN B 320     -45.209  37.331 -20.021  1.00 14.54           C  
ATOM   4410  CG  GLN B 320     -46.528  38.091 -19.970  1.00 14.71           C  
ATOM   4411  CD  GLN B 320     -47.371  37.748 -18.756  1.00 14.82           C  
ATOM   4412  OE1 GLN B 320     -46.862  37.683 -17.641  1.00 14.96           O  
ATOM   4413  NE2 GLN B 320     -48.671  37.544 -18.966  1.00 14.67           N  
ATOM   4414  H   GLN B 320     -45.516  34.563 -19.155  1.00  0.00           H  
ATOM   4415  HA  GLN B 320     -45.744  36.109 -21.697  1.00  0.00           H  
ATOM   4416  HB3 GLN B 320     -44.514  37.962 -20.579  1.00  0.00           H  
ATOM   4417  HB2 GLN B 320     -44.762  37.237 -19.030  1.00  0.00           H  
ATOM   4418  HG2 GLN B 320     -47.093  37.949 -20.892  1.00  0.00           H  
ATOM   4419  HG3 GLN B 320     -46.316  39.159 -19.906  1.00  0.00           H  
ATOM   4420 HE21 GLN B 320     -49.282  37.329 -18.192  1.00  0.00           H  
ATOM   4421 HE22 GLN B 320     -49.056  37.612 -19.901  1.00  0.00           H  
ATOM   4422  N   ALA B 321     -43.299  35.906 -22.103  1.00 14.11           N  
ATOM   4423  CA  ALA B 321     -41.923  35.568 -22.463  1.00 14.00           C  
ATOM   4424  C   ALA B 321     -41.027  36.705 -22.002  1.00 13.95           C  
ATOM   4425  O   ALA B 321     -41.179  37.833 -22.452  1.00 13.88           O  
ATOM   4426  CB  ALA B 321     -41.787  35.344 -23.960  1.00 13.82           C  
ATOM   4427  H   ALA B 321     -43.782  36.558 -22.707  1.00  0.00           H  
ATOM   4428  HA  ALA B 321     -41.602  34.644 -21.979  1.00  0.00           H  
ATOM   4429  HB1 ALA B 321     -40.787  35.571 -24.332  1.00  0.00           H  
ATOM   4430  HB2 ALA B 321     -41.994  34.302 -24.208  1.00  0.00           H  
ATOM   4431  HB3 ALA B 321     -42.501  35.942 -24.518  1.00  0.00           H  
ATOM   4432  N   LEU B 322     -40.096  36.384 -21.107  1.00 14.05           N  
ATOM   4433  CA  LEU B 322     -39.241  37.363 -20.443  1.00 13.98           C  
ATOM   4434  C   LEU B 322     -37.842  37.297 -21.035  1.00 13.86           C  
ATOM   4435  O   LEU B 322     -37.299  36.213 -21.241  1.00 13.71           O  
ATOM   4436  CB  LEU B 322     -39.179  37.086 -18.940  1.00 14.00           C  
ATOM   4437  CG  LEU B 322     -40.375  37.543 -18.095  1.00 14.07           C  
ATOM   4438  CD1 LEU B 322     -41.711  37.165 -18.711  1.00 14.08           C  
ATOM   4439  CD2 LEU B 322     -40.251  36.993 -16.679  1.00 14.11           C  
ATOM   4440  H   LEU B 322     -40.016  35.427 -20.779  1.00  0.00           H  
ATOM   4441  HA  LEU B 322     -39.632  38.372 -20.574  1.00  0.00           H  
ATOM   4442  HB3 LEU B 322     -38.292  37.559 -18.513  1.00  0.00           H  
ATOM   4443  HB2 LEU B 322     -39.029  36.018 -18.799  1.00  0.00           H  
ATOM   4444  HG  LEU B 322     -40.355  38.631 -18.035  1.00  0.00           H  
ATOM   4445 HD11 LEU B 322     -42.525  37.249 -17.992  1.00  0.00           H  
ATOM   4446 HD12 LEU B 322     -41.971  37.815 -19.546  1.00  0.00           H  
ATOM   4447 HD13 LEU B 322     -41.695  36.130 -19.042  1.00  0.00           H  
ATOM   4448 HD21 LEU B 322     -41.221  36.793 -16.226  1.00  0.00           H  
ATOM   4449 HD22 LEU B 322     -39.664  36.076 -16.628  1.00  0.00           H  
ATOM   4450 HD23 LEU B 322     -39.767  37.728 -16.036  1.00  0.00           H  
ATOM   4451  N   LEU B 323     -37.279  38.474 -21.296  1.00 13.89           N  
ATOM   4452  CA  LEU B 323     -35.977  38.634 -21.906  1.00 13.79           C  
ATOM   4453  C   LEU B 323     -35.146  39.474 -20.948  1.00 14.43           C  
ATOM   4454  O   LEU B 323     -35.255  40.697 -20.926  1.00 14.17           O  
ATOM   4455  CB  LEU B 323     -36.121  39.338 -23.252  1.00 13.53           C  
ATOM   4456  CG  LEU B 323     -37.018  38.683 -24.294  1.00 13.36           C  
ATOM   4457  CD1 LEU B 323     -37.195  39.618 -25.475  1.00 13.41           C  
ATOM   4458  CD2 LEU B 323     -36.452  37.350 -24.755  1.00 13.35           C  
ATOM   4459  H   LEU B 323     -37.791  39.329 -21.109  1.00  0.00           H  
ATOM   4460  HA  LEU B 323     -35.469  37.679 -22.057  1.00  0.00           H  
ATOM   4461  HB2 LEU B 323     -35.131  39.491 -23.684  1.00  0.00           H  
ATOM   4462  HB3 LEU B 323     -36.517  40.339 -23.076  1.00  0.00           H  
ATOM   4463  HG  LEU B 323     -38.006  38.512 -23.864  1.00  0.00           H  
ATOM   4464 HD11 LEU B 323     -37.972  39.253 -26.147  1.00  0.00           H  
ATOM   4465 HD12 LEU B 323     -37.498  40.616 -25.155  1.00  0.00           H  
ATOM   4466 HD13 LEU B 323     -36.270  39.726 -26.043  1.00  0.00           H  
ATOM   4467 HD21 LEU B 323     -37.105  36.890 -25.497  1.00  0.00           H  
ATOM   4468 HD22 LEU B 323     -35.474  37.475 -25.216  1.00  0.00           H  
ATOM   4469 HD23 LEU B 323     -36.350  36.642 -23.933  1.00  0.00           H  
ATOM   4470  N   TYR B 324     -34.327  38.801 -20.147  1.00 15.57           N  
ATOM   4471  CA  TYR B 324     -33.547  39.445 -19.099  1.00 16.53           C  
ATOM   4472  C   TYR B 324     -32.261  40.032 -19.657  1.00 17.33           C  
ATOM   4473  O   TYR B 324     -31.601  39.393 -20.479  1.00 17.39           O  
ATOM   4474  CB  TYR B 324     -33.184  38.441 -17.998  1.00 16.68           C  
ATOM   4475  CG  TYR B 324     -34.351  37.950 -17.180  1.00 17.09           C  
ATOM   4476  CD1 TYR B 324     -35.175  38.848 -16.492  1.00 17.50           C  
ATOM   4477  CD2 TYR B 324     -34.620  36.586 -17.056  1.00 17.48           C  
ATOM   4478  CE1 TYR B 324     -36.240  38.404 -15.720  1.00 17.70           C  
ATOM   4479  CE2 TYR B 324     -35.686  36.132 -16.286  1.00 17.75           C  
ATOM   4480  CZ  TYR B 324     -36.493  37.043 -15.620  1.00 17.85           C  
ATOM   4481  OH  TYR B 324     -37.551  36.598 -14.859  1.00 18.06           O  
ATOM   4482  H   TYR B 324     -34.272  37.794 -20.202  1.00  0.00           H  
ATOM   4483  HA  TYR B 324     -34.142  40.245 -18.661  1.00  0.00           H  
ATOM   4484  HB3 TYR B 324     -32.493  38.904 -17.290  1.00  0.00           H  
ATOM   4485  HB2 TYR B 324     -32.646  37.591 -18.422  1.00  0.00           H  
ATOM   4486  HD1 TYR B 324     -34.984  39.909 -16.552  1.00  0.00           H  
ATOM   4487  HD2 TYR B 324     -33.994  35.864 -17.560  1.00  0.00           H  
ATOM   4488  HE1 TYR B 324     -36.865  39.116 -15.200  1.00  0.00           H  
ATOM   4489  HE2 TYR B 324     -35.884  35.080 -16.181  1.00  0.00           H  
ATOM   4490  HH  TYR B 324     -38.080  37.281 -14.430  1.00  0.00           H  
ATOM   4491  N   LEU B 325     -31.896  41.227 -19.182  1.00 18.23           N  
ATOM   4492  CA  LEU B 325     -30.565  41.811 -19.448  1.00 19.32           C  
ATOM   4493  C   LEU B 325     -29.519  41.030 -18.658  1.00 19.86           C  
ATOM   4494  O   LEU B 325     -29.878  40.239 -17.801  1.00 20.83           O  
ATOM   4495  CB  LEU B 325     -30.510  43.291 -19.042  1.00 19.66           C  
ATOM   4496  CG  LEU B 325     -31.617  44.226 -19.546  1.00 19.79           C  
ATOM   4497  CD1 LEU B 325     -31.251  45.683 -19.303  1.00 19.89           C  
ATOM   4498  CD2 LEU B 325     -31.914  43.974 -21.021  1.00 19.98           C  
ATOM   4499  H   LEU B 325     -32.477  41.702 -18.501  1.00  0.00           H  
ATOM   4500  HA  LEU B 325     -30.334  41.712 -20.510  1.00  0.00           H  
ATOM   4501  HB2 LEU B 325     -29.546  43.686 -19.369  1.00  0.00           H  
ATOM   4502  HB3 LEU B 325     -30.507  43.361 -17.954  1.00  0.00           H  
ATOM   4503  HG  LEU B 325     -32.514  44.015 -18.972  1.00  0.00           H  
ATOM   4504 HD11 LEU B 325     -31.244  46.283 -20.211  1.00  0.00           H  
ATOM   4505 HD12 LEU B 325     -31.969  46.147 -18.625  1.00  0.00           H  
ATOM   4506 HD13 LEU B 325     -30.269  45.795 -18.843  1.00  0.00           H  
ATOM   4507 HD21 LEU B 325     -32.297  44.861 -21.527  1.00  0.00           H  
ATOM   4508 HD22 LEU B 325     -31.031  43.648 -21.570  1.00  0.00           H  
ATOM   4509 HD23 LEU B 325     -32.676  43.202 -21.137  1.00  0.00           H  
ATOM   4510  N   ASN B 326     -28.237  41.240 -18.936  1.00 20.62           N  
ATOM   4511  CA  ASN B 326     -27.171  40.521 -18.208  1.00 21.26           C  
ATOM   4512  C   ASN B 326     -27.089  40.919 -16.730  1.00 22.21           C  
ATOM   4513  O   ASN B 326     -26.857  40.066 -15.871  1.00 22.79           O  
ATOM   4514  CB  ASN B 326     -25.810  40.696 -18.888  1.00 20.96           C  
ATOM   4515  CG  ASN B 326     -25.694  39.924 -20.195  1.00 20.84           C  
ATOM   4516  OD1 ASN B 326     -26.288  38.856 -20.374  1.00 21.16           O  
ATOM   4517  ND2 ASN B 326     -24.903  40.451 -21.110  1.00 21.01           N  
ATOM   4518  H   ASN B 326     -27.956  41.903 -19.643  1.00  0.00           H  
ATOM   4519  HA  ASN B 326     -27.440  39.465 -18.242  1.00  0.00           H  
ATOM   4520  HB3 ASN B 326     -25.022  40.306 -18.241  1.00  0.00           H  
ATOM   4521  HB2 ASN B 326     -25.588  41.755 -19.035  1.00  0.00           H  
ATOM   4522 HD21 ASN B 326     -24.768  39.981 -21.993  1.00  0.00           H  
ATOM   4523 HD22 ASN B 326     -24.415  41.316 -20.929  1.00  0.00           H  
ATOM   4524  N   GLU B 327     -27.274  42.208 -16.451  1.00 23.15           N  
ATOM   4525  CA  GLU B 327     -27.466  42.707 -15.092  1.00 24.36           C  
ATOM   4526  C   GLU B 327     -28.595  43.747 -15.063  1.00 23.65           C  
ATOM   4527  O   GLU B 327     -28.974  44.266 -16.111  1.00 23.14           O  
ATOM   4528  CB  GLU B 327     -26.168  43.302 -14.536  1.00 26.43           C  
ATOM   4529  CG  GLU B 327     -25.588  44.489 -15.312  1.00 28.19           C  
ATOM   4530  CD  GLU B 327     -24.634  44.080 -16.426  1.00 30.16           C  
ATOM   4531  OE1 GLU B 327     -23.657  43.340 -16.138  1.00 32.33           O  
ATOM   4532  OE2 GLU B 327     -24.853  44.511 -17.585  1.00 30.83           O1-
ATOM   4533  H   GLU B 327     -27.431  42.874 -17.193  1.00  0.00           H  
ATOM   4534  HA  GLU B 327     -27.777  41.880 -14.454  1.00  0.00           H  
ATOM   4535  HB2 GLU B 327     -25.430  42.503 -14.450  1.00  0.00           H  
ATOM   4536  HB3 GLU B 327     -26.321  43.621 -13.507  1.00  0.00           H  
ATOM   4537  HG3 GLU B 327     -25.004  45.099 -14.623  1.00  0.00           H  
ATOM   4538  HG2 GLU B 327     -26.360  45.152 -15.702  1.00  0.00           H  
ATOM   4539  N   PRO B 328     -29.135  44.055 -13.866  1.00 23.41           N  
ATOM   4540  CA  PRO B 328     -30.161  45.097 -13.814  1.00 23.30           C  
ATOM   4541  C   PRO B 328     -29.609  46.486 -14.133  1.00 23.54           C  
ATOM   4542  O   PRO B 328     -28.411  46.729 -14.011  1.00 23.09           O  
ATOM   4543  CB  PRO B 328     -30.673  45.040 -12.362  1.00 23.18           C  
ATOM   4544  CG  PRO B 328     -30.130  43.779 -11.782  1.00 23.27           C  
ATOM   4545  CD  PRO B 328     -28.867  43.492 -12.530  1.00 23.35           C  
ATOM   4546  HA  PRO B 328     -30.965  44.826 -14.499  1.00  0.00           H  
ATOM   4547  HB3 PRO B 328     -31.762  45.078 -12.306  1.00  0.00           H  
ATOM   4548  HB2 PRO B 328     -30.297  45.882 -11.777  1.00  0.00           H  
ATOM   4549  HG3 PRO B 328     -30.829  42.969 -11.969  1.00  0.00           H  
ATOM   4550  HG2 PRO B 328     -29.987  43.830 -10.702  1.00  0.00           H  
ATOM   4551  HD3 PRO B 328     -28.033  44.029 -12.078  1.00  0.00           H  
ATOM   4552  HD2 PRO B 328     -28.642  42.428 -12.525  1.00  0.00           H  
ATOM   4553  N   VAL B 329     -30.498  47.377 -14.549  1.00 24.45           N  
ATOM   4554  CA  VAL B 329     -30.152  48.756 -14.839  1.00 25.15           C  
ATOM   4555  C   VAL B 329     -31.182  49.648 -14.162  1.00 25.53           C  
ATOM   4556  O   VAL B 329     -32.380  49.413 -14.290  1.00 26.62           O  
ATOM   4557  CB  VAL B 329     -30.144  49.009 -16.358  1.00 26.06           C  
ATOM   4558  CG1 VAL B 329     -29.910  50.488 -16.663  1.00 26.75           C  
ATOM   4559  CG2 VAL B 329     -29.084  48.142 -17.029  1.00 26.47           C  
ATOM   4560  H   VAL B 329     -31.472  47.121 -14.648  1.00  0.00           H  
ATOM   4561  HA  VAL B 329     -29.172  49.016 -14.432  1.00  0.00           H  
ATOM   4562  HB  VAL B 329     -31.111  48.730 -16.782  1.00  0.00           H  
ATOM   4563 HG11 VAL B 329     -29.725  50.639 -17.727  1.00  0.00           H  
ATOM   4564 HG12 VAL B 329     -30.773  51.106 -16.414  1.00  0.00           H  
ATOM   4565 HG13 VAL B 329     -29.044  50.879 -16.127  1.00  0.00           H  
ATOM   4566 HG21 VAL B 329     -29.019  48.361 -18.095  1.00  0.00           H  
ATOM   4567 HG22 VAL B 329     -28.097  48.310 -16.597  1.00  0.00           H  
ATOM   4568 HG23 VAL B 329     -29.310  47.079 -16.944  1.00  0.00           H  
ATOM   4569  N   GLN B 330     -30.719  50.671 -13.447  1.00 25.93           N  
ATOM   4570  CA  GLN B 330     -31.623  51.617 -12.799  1.00 26.43           C  
ATOM   4571  C   GLN B 330     -32.200  52.569 -13.850  1.00 26.29           C  
ATOM   4572  O   GLN B 330     -31.458  53.108 -14.663  1.00 27.13           O  
ATOM   4573  CB  GLN B 330     -30.897  52.410 -11.707  1.00 26.57           C  
ATOM   4574  CG  GLN B 330     -31.827  53.038 -10.672  1.00 27.09           C  
ATOM   4575  CD  GLN B 330     -32.524  52.014  -9.778  1.00 27.74           C  
ATOM   4576  OE1 GLN B 330     -32.053  50.882  -9.613  1.00 27.84           O  
ATOM   4577  NE2 GLN B 330     -33.654  52.411  -9.195  1.00 27.74           N  
ATOM   4578  H   GLN B 330     -29.728  50.845 -13.364  1.00  0.00           H  
ATOM   4579  HA  GLN B 330     -32.438  51.051 -12.346  1.00  0.00           H  
ATOM   4580  HB3 GLN B 330     -30.284  53.193 -12.157  1.00  0.00           H  
ATOM   4581  HB2 GLN B 330     -30.184  51.762 -11.195  1.00  0.00           H  
ATOM   4582  HG2 GLN B 330     -32.571  53.667 -11.163  1.00  0.00           H  
ATOM   4583  HG3 GLN B 330     -31.250  53.699 -10.025  1.00  0.00           H  
ATOM   4584 HE21 GLN B 330     -34.158  51.783  -8.586  1.00  0.00           H  
ATOM   4585 HE22 GLN B 330     -34.005  53.345  -9.352  1.00  0.00           H  
ATOM   4586  N   VAL B 331     -33.522  52.734 -13.845  1.00 25.96           N  
ATOM   4587  CA  VAL B 331     -34.207  53.737 -14.673  1.00 25.72           C  
ATOM   4588  C   VAL B 331     -35.009  54.648 -13.759  1.00 25.91           C  
ATOM   4589  O   VAL B 331     -35.324  54.277 -12.632  1.00 25.72           O  
ATOM   4590  CB  VAL B 331     -35.141  53.122 -15.756  1.00 24.91           C  
ATOM   4591  CG1 VAL B 331     -34.367  52.188 -16.670  1.00 24.79           C  
ATOM   4592  CG2 VAL B 331     -36.340  52.405 -15.145  1.00 24.92           C  
ATOM   4593  H   VAL B 331     -34.095  52.247 -13.168  1.00  0.00           H  
ATOM   4594  HA  VAL B 331     -33.484  54.376 -15.184  1.00  0.00           H  
ATOM   4595  HB  VAL B 331     -35.525  53.927 -16.379  1.00  0.00           H  
ATOM   4596 HG11 VAL B 331     -34.987  51.845 -17.499  1.00  0.00           H  
ATOM   4597 HG12 VAL B 331     -33.498  52.688 -17.098  1.00  0.00           H  
ATOM   4598 HG13 VAL B 331     -34.011  51.304 -16.140  1.00  0.00           H  
ATOM   4599 HG21 VAL B 331     -36.906  51.871 -15.908  1.00  0.00           H  
ATOM   4600 HG22 VAL B 331     -36.033  51.663 -14.408  1.00  0.00           H  
ATOM   4601 HG23 VAL B 331     -37.039  53.090 -14.664  1.00  0.00           H  
ATOM   4602  N   GLU B 332     -35.328  55.832 -14.268  1.00 26.87           N  
ATOM   4603  CA  GLU B 332     -36.089  56.849 -13.546  1.00 28.26           C  
ATOM   4604  C   GLU B 332     -37.319  57.233 -14.363  1.00 27.98           C  
ATOM   4605  O   GLU B 332     -37.467  56.805 -15.513  1.00 26.61           O  
ATOM   4606  CB  GLU B 332     -35.213  58.090 -13.312  1.00 29.60           C  
ATOM   4607  CG  GLU B 332     -33.865  57.819 -12.637  1.00 31.07           C  
ATOM   4608  CD  GLU B 332     -33.994  57.185 -11.257  1.00 32.79           C  
ATOM   4609  OE1 GLU B 332     -35.006  57.439 -10.566  1.00 33.70           O  
ATOM   4610  OE2 GLU B 332     -33.080  56.433 -10.853  1.00 34.45           O1-
ATOM   4611  H   GLU B 332     -35.034  56.071 -15.206  1.00  0.00           H  
ATOM   4612  HA  GLU B 332     -36.453  56.473 -12.590  1.00  0.00           H  
ATOM   4613  HB2 GLU B 332     -35.761  58.824 -12.719  1.00  0.00           H  
ATOM   4614  HB3 GLU B 332     -35.019  58.582 -14.267  1.00  0.00           H  
ATOM   4615  HG2 GLU B 332     -33.324  58.758 -12.522  1.00  0.00           H  
ATOM   4616  HG3 GLU B 332     -33.239  57.185 -13.266  1.00  0.00           H  
ATOM   4617  N   GLN B 333     -38.192  58.050 -13.769  1.00 28.59           N  
ATOM   4618  CA  GLN B 333     -39.343  58.612 -14.485  1.00 29.33           C  
ATOM   4619  C   GLN B 333     -38.834  59.317 -15.743  1.00 28.92           C  
ATOM   4620  O   GLN B 333     -37.892  60.105 -15.672  1.00 28.84           O  
ATOM   4621  CB  GLN B 333     -40.121  59.601 -13.604  1.00 30.74           C  
ATOM   4622  CG  GLN B 333     -41.403  60.145 -14.235  1.00 32.56           C  
ATOM   4623  CD  GLN B 333     -42.161  61.116 -13.333  1.00 34.81           C  
ATOM   4624  OE1 GLN B 333     -41.565  61.986 -12.688  1.00 36.39           O  
ATOM   4625  NE2 GLN B 333     -43.486  60.986 -13.300  1.00 35.87           N  
ATOM   4626  H   GLN B 333     -38.028  58.379 -12.829  1.00  0.00           H  
ATOM   4627  HA  GLN B 333     -40.000  57.789 -14.769  1.00  0.00           H  
ATOM   4628  HB3 GLN B 333     -39.466  60.435 -13.345  1.00  0.00           H  
ATOM   4629  HB2 GLN B 333     -40.371  59.134 -12.653  1.00  0.00           H  
ATOM   4630  HG3 GLN B 333     -42.053  59.323 -14.531  1.00  0.00           H  
ATOM   4631  HG2 GLN B 333     -41.173  60.685 -15.147  1.00  0.00           H  
ATOM   4632 HE21 GLN B 333     -44.040  61.609 -12.732  1.00  0.00           H  
ATOM   4633 HE22 GLN B 333     -43.942  60.269 -13.845  1.00  0.00           H  
ATOM   4634  N   ASP B 334     -39.432  58.986 -16.886  1.00 28.15           N  
ATOM   4635  CA  ASP B 334     -39.065  59.551 -18.194  1.00 27.50           C  
ATOM   4636  C   ASP B 334     -37.694  59.127 -18.772  1.00 25.71           C  
ATOM   4637  O   ASP B 334     -37.217  59.752 -19.723  1.00 24.46           O  
ATOM   4638  CB  ASP B 334     -39.233  61.078 -18.197  1.00 28.60           C  
ATOM   4639  CG  ASP B 334     -40.632  61.509 -17.771  1.00 30.27           C  
ATOM   4640  OD1 ASP B 334     -41.613  60.907 -18.262  1.00 30.48           O  
ATOM   4641  OD2 ASP B 334     -40.754  62.452 -16.955  1.00 31.54           O1-
ATOM   4642  H   ASP B 334     -40.192  58.317 -16.888  1.00  0.00           H  
ATOM   4643  HA  ASP B 334     -39.805  59.138 -18.870  1.00  0.00           H  
ATOM   4644  HB2 ASP B 334     -39.073  61.484 -19.196  1.00  0.00           H  
ATOM   4645  HB3 ASP B 334     -38.492  61.569 -17.567  1.00  0.00           H  
ATOM   4646  N   THR B 335     -37.081  58.068 -18.230  1.00 24.39           N  
ATOM   4647  CA  THR B 335     -35.945  57.415 -18.889  1.00 23.63           C  
ATOM   4648  C   THR B 335     -36.444  56.782 -20.187  1.00 23.26           C  
ATOM   4649  O   THR B 335     -37.325  55.917 -20.168  1.00 22.72           O  
ATOM   4650  CB  THR B 335     -35.311  56.298 -18.028  1.00 23.77           C  
ATOM   4651  OG1 THR B 335     -34.716  56.857 -16.853  1.00 24.07           O  
ATOM   4652  CG2 THR B 335     -34.237  55.532 -18.809  1.00 23.53           C  
ATOM   4653  H   THR B 335     -37.483  57.600 -17.429  1.00  0.00           H  
ATOM   4654  HA  THR B 335     -35.183  58.167 -19.108  1.00  0.00           H  
ATOM   4655  HB  THR B 335     -36.088  55.605 -17.704  1.00  0.00           H  
ATOM   4656  HG1 THR B 335     -35.375  57.410 -16.424  1.00  0.00           H  
ATOM   4657 HG21 THR B 335     -33.668  54.885 -18.142  1.00  0.00           H  
ATOM   4658 HG22 THR B 335     -34.653  54.882 -19.580  1.00  0.00           H  
ATOM   4659 HG23 THR B 335     -33.526  56.210 -19.282  1.00  0.00           H  
ATOM   4660  N   ASP B 336     -35.874  57.220 -21.305  1.00 23.16           N  
ATOM   4661  CA  ASP B 336     -36.282  56.754 -22.619  1.00 22.76           C  
ATOM   4662  C   ASP B 336     -35.566  55.460 -22.933  1.00 21.61           C  
ATOM   4663  O   ASP B 336     -34.342  55.420 -22.940  1.00 22.32           O  
ATOM   4664  CB  ASP B 336     -35.974  57.806 -23.688  1.00 23.60           C  
ATOM   4665  CG  ASP B 336     -36.788  59.084 -23.507  1.00 24.64           C  
ATOM   4666  OD1 ASP B 336     -37.894  59.030 -22.920  1.00 25.18           O  
ATOM   4667  OD2 ASP B 336     -36.321  60.150 -23.963  1.00 26.17           O1-
ATOM   4668  H   ASP B 336     -35.169  57.942 -21.275  1.00  0.00           H  
ATOM   4669  HA  ASP B 336     -37.357  56.569 -22.629  1.00  0.00           H  
ATOM   4670  HB3 ASP B 336     -36.174  57.411 -24.685  1.00  0.00           H  
ATOM   4671  HB2 ASP B 336     -34.915  58.066 -23.639  1.00  0.00           H  
ATOM   4672  N   VAL B 337     -36.348  54.406 -23.163  1.00 20.14           N  
ATOM   4673  CA  VAL B 337     -35.855  53.107 -23.587  1.00 19.00           C  
ATOM   4674  C   VAL B 337     -36.300  52.891 -25.030  1.00 18.45           C  
ATOM   4675  O   VAL B 337     -37.464  53.125 -25.375  1.00 18.27           O  
ATOM   4676  CB  VAL B 337     -36.425  51.983 -22.699  1.00 18.90           C  
ATOM   4677  CG1 VAL B 337     -35.932  50.615 -23.171  1.00 19.06           C  
ATOM   4678  CG2 VAL B 337     -36.067  52.224 -21.237  1.00 18.76           C  
ATOM   4679  H   VAL B 337     -37.356  54.513 -23.140  1.00  0.00           H  
ATOM   4680  HA  VAL B 337     -34.767  53.066 -23.536  1.00  0.00           H  
ATOM   4681  HB  VAL B 337     -37.515  51.985 -22.767  1.00  0.00           H  
ATOM   4682 HG11 VAL B 337     -36.244  49.838 -22.474  1.00  0.00           H  
ATOM   4683 HG12 VAL B 337     -36.335  50.334 -24.143  1.00  0.00           H  
ATOM   4684 HG13 VAL B 337     -34.843  50.580 -23.231  1.00  0.00           H  
ATOM   4685 HG21 VAL B 337     -36.419  51.407 -20.606  1.00  0.00           H  
ATOM   4686 HG22 VAL B 337     -34.989  52.305 -21.104  1.00  0.00           H  
ATOM   4687 HG23 VAL B 337     -36.519  53.138 -20.851  1.00  0.00           H  
ATOM   4688  N   SER B 338     -35.378  52.444 -25.872  1.00 17.82           N  
ATOM   4689  CA  SER B 338     -35.682  52.208 -27.282  1.00 17.50           C  
ATOM   4690  C   SER B 338     -34.838  51.071 -27.815  1.00 17.36           C  
ATOM   4691  O   SER B 338     -33.824  50.699 -27.218  1.00 17.17           O  
ATOM   4692  CB  SER B 338     -35.452  53.483 -28.106  1.00 17.38           C  
ATOM   4693  OG  SER B 338     -34.072  53.778 -28.237  1.00 17.21           O  
ATOM   4694  H   SER B 338     -34.434  52.250 -25.563  1.00  0.00           H  
ATOM   4695  HA  SER B 338     -36.713  51.876 -27.382  1.00  0.00           H  
ATOM   4696  HB2 SER B 338     -35.963  54.335 -27.657  1.00  0.00           H  
ATOM   4697  HB3 SER B 338     -35.871  53.365 -29.106  1.00  0.00           H  
ATOM   4698  HG  SER B 338     -33.737  54.046 -27.377  1.00  0.00           H  
ATOM   4699  N   GLY B 339     -35.255  50.509 -28.940  1.00 17.32           N  
ATOM   4700  CA  GLY B 339     -34.499  49.414 -29.505  1.00 17.72           C  
ATOM   4701  C   GLY B 339     -35.128  48.710 -30.677  1.00 18.13           C  
ATOM   4702  O   GLY B 339     -36.018  49.229 -31.333  1.00 18.16           O  
ATOM   4703  H   GLY B 339     -36.107  50.803 -29.401  1.00  0.00           H  
ATOM   4704  HA3 GLY B 339     -34.361  48.670 -28.720  1.00  0.00           H  
ATOM   4705  HA2 GLY B 339     -33.508  49.762 -29.802  1.00  0.00           H  
ATOM   4706  N   GLU B 340     -34.653  47.497 -30.902  1.00 18.68           N  
ATOM   4707  CA  GLU B 340     -34.941  46.732 -32.093  1.00 19.46           C  
ATOM   4708  C   GLU B 340     -35.164  45.291 -31.633  1.00 18.52           C  
ATOM   4709  O   GLU B 340     -34.454  44.813 -30.758  1.00 18.22           O  
ATOM   4710  CB  GLU B 340     -33.719  46.859 -32.999  1.00 21.09           C  
ATOM   4711  CG  GLU B 340     -33.848  46.347 -34.414  1.00 22.99           C  
ATOM   4712  CD  GLU B 340     -32.499  46.336 -35.127  1.00 24.76           C  
ATOM   4713  OE1 GLU B 340     -32.060  45.235 -35.550  1.00 26.54           O  
ATOM   4714  OE2 GLU B 340     -31.860  47.418 -35.233  1.00 24.72           O1-
ATOM   4715  H   GLU B 340     -33.951  47.107 -30.282  1.00  0.00           H  
ATOM   4716  HA  GLU B 340     -35.831  47.084 -32.611  1.00  0.00           H  
ATOM   4717  HB3 GLU B 340     -32.892  46.329 -32.529  1.00  0.00           H  
ATOM   4718  HB2 GLU B 340     -33.409  47.905 -33.041  1.00  0.00           H  
ATOM   4719  HG3 GLU B 340     -34.547  46.964 -34.979  1.00  0.00           H  
ATOM   4720  HG2 GLU B 340     -34.252  45.334 -34.416  1.00  0.00           H  
ATOM   4721  N   ILE B 341     -36.165  44.613 -32.180  1.00 18.12           N  
ATOM   4722  CA  ILE B 341     -36.430  43.216 -31.808  1.00 17.87           C  
ATOM   4723  C   ILE B 341     -36.864  42.429 -33.025  1.00 17.84           C  
ATOM   4724  O   ILE B 341     -37.611  42.937 -33.854  1.00 17.82           O  
ATOM   4725  CB  ILE B 341     -37.482  43.088 -30.677  1.00 17.72           C  
ATOM   4726  CG1 ILE B 341     -37.611  41.632 -30.218  1.00 17.63           C  
ATOM   4727  CG2 ILE B 341     -38.842  43.632 -31.102  1.00 17.75           C  
ATOM   4728  CD1 ILE B 341     -38.328  41.466 -28.901  1.00 17.54           C  
ATOM   4729  H   ILE B 341     -36.763  45.025 -32.884  1.00  0.00           H  
ATOM   4730  HA  ILE B 341     -35.510  42.770 -31.448  1.00  0.00           H  
ATOM   4731  HB  ILE B 341     -37.129  43.681 -29.832  1.00  0.00           H  
ATOM   4732 HG13 ILE B 341     -36.617  41.196 -30.111  1.00  0.00           H  
ATOM   4733 HG12 ILE B 341     -38.127  41.030 -30.967  1.00  0.00           H  
ATOM   4734 HG21 ILE B 341     -39.532  43.668 -30.259  1.00  0.00           H  
ATOM   4735 HG22 ILE B 341     -38.769  44.652 -31.472  1.00  0.00           H  
ATOM   4736 HG23 ILE B 341     -39.316  43.026 -31.873  1.00  0.00           H  
ATOM   4737 HD11 ILE B 341     -38.365  40.413 -28.620  1.00  0.00           H  
ATOM   4738 HD12 ILE B 341     -37.805  41.993 -28.104  1.00  0.00           H  
ATOM   4739 HD13 ILE B 341     -39.358  41.818 -28.948  1.00  0.00           H  
ATOM   4740  N   THR B 342     -36.382  41.192 -33.120  1.00 18.20           N  
ATOM   4741  CA  THR B 342     -36.723  40.288 -34.219  1.00 18.47           C  
ATOM   4742  C   THR B 342     -37.009  38.899 -33.661  1.00 18.23           C  
ATOM   4743  O   THR B 342     -36.203  38.372 -32.901  1.00 18.02           O  
ATOM   4744  CB  THR B 342     -35.574  40.185 -35.248  1.00 18.53           C  
ATOM   4745  OG1 THR B 342     -35.167  41.498 -35.652  1.00 18.62           O  
ATOM   4746  CG2 THR B 342     -36.017  39.381 -36.484  1.00 18.59           C  
ATOM   4747  H   THR B 342     -35.734  40.841 -32.427  1.00  0.00           H  
ATOM   4748  HA  THR B 342     -37.612  40.645 -34.736  1.00  0.00           H  
ATOM   4749  HB  THR B 342     -34.707  39.698 -34.802  1.00  0.00           H  
ATOM   4750  HG1 THR B 342     -34.543  41.419 -36.377  1.00  0.00           H  
ATOM   4751 HG21 THR B 342     -35.227  39.357 -37.235  1.00  0.00           H  
ATOM   4752 HG22 THR B 342     -36.257  38.345 -36.249  1.00  0.00           H  
ATOM   4753 HG23 THR B 342     -36.898  39.825 -36.949  1.00  0.00           H  
ATOM   4754  N   LEU B 343     -38.153  38.329 -34.043  1.00 18.62           N  
ATOM   4755  CA  LEU B 343     -38.526  36.949 -33.702  1.00 19.38           C  
ATOM   4756  C   LEU B 343     -38.364  36.073 -34.942  1.00 20.31           C  
ATOM   4757  O   LEU B 343     -38.909  36.392 -36.000  1.00 20.19           O  
ATOM   4758  CB  LEU B 343     -39.974  36.867 -33.212  1.00 19.06           C  
ATOM   4759  CG  LEU B 343     -40.218  37.054 -31.719  1.00 18.97           C  
ATOM   4760  CD1 LEU B 343     -39.729  38.408 -31.229  1.00 19.22           C  
ATOM   4761  CD2 LEU B 343     -41.700  36.891 -31.437  1.00 18.95           C  
ATOM   4762  H   LEU B 343     -38.794  38.836 -34.643  1.00  0.00           H  
ATOM   4763  HA  LEU B 343     -37.888  36.559 -32.911  1.00  0.00           H  
ATOM   4764  HB3 LEU B 343     -40.359  35.873 -33.447  1.00  0.00           H  
ATOM   4765  HB2 LEU B 343     -40.593  37.559 -33.787  1.00  0.00           H  
ATOM   4766  HG  LEU B 343     -39.689  36.266 -31.185  1.00  0.00           H  
ATOM   4767 HD11 LEU B 343     -40.156  38.670 -30.260  1.00  0.00           H  
ATOM   4768 HD12 LEU B 343     -38.646  38.430 -31.116  1.00  0.00           H  
ATOM   4769 HD13 LEU B 343     -39.991  39.202 -31.929  1.00  0.00           H  
ATOM   4770 HD21 LEU B 343     -41.859  36.091 -30.714  1.00  0.00           H  
ATOM   4771 HD22 LEU B 343     -42.150  37.793 -31.019  1.00  0.00           H  
ATOM   4772 HD23 LEU B 343     -42.279  36.634 -32.325  1.00  0.00           H  
ATOM   4773  N   LEU B 344     -37.609  34.985 -34.812  1.00 21.26           N  
ATOM   4774  CA  LEU B 344     -37.383  34.064 -35.929  1.00 22.58           C  
ATOM   4775  C   LEU B 344     -37.008  32.656 -35.437  1.00 22.93           C  
ATOM   4776  O   LEU B 344     -36.693  32.483 -34.261  1.00 23.33           O  
ATOM   4777  CB  LEU B 344     -36.341  34.652 -36.904  1.00 23.19           C  
ATOM   4778  CG  LEU B 344     -34.854  34.746 -36.563  1.00 23.64           C  
ATOM   4779  CD1 LEU B 344     -34.126  35.319 -37.768  1.00 24.09           C  
ATOM   4780  CD2 LEU B 344     -34.575  35.599 -35.339  1.00 23.88           C  
ATOM   4781  H   LEU B 344     -37.171  34.755 -33.928  1.00  0.00           H  
ATOM   4782  HA  LEU B 344     -38.329  33.957 -36.463  1.00  0.00           H  
ATOM   4783  HB2 LEU B 344     -36.666  35.658 -37.170  1.00  0.00           H  
ATOM   4784  HB3 LEU B 344     -36.409  34.133 -37.852  1.00  0.00           H  
ATOM   4785  HG  LEU B 344     -34.469  33.741 -36.383  1.00  0.00           H  
ATOM   4786 HD11 LEU B 344     -33.050  35.168 -37.677  1.00  0.00           H  
ATOM   4787 HD12 LEU B 344     -34.437  34.847 -38.701  1.00  0.00           H  
ATOM   4788 HD13 LEU B 344     -34.301  36.391 -37.868  1.00  0.00           H  
ATOM   4789 HD21 LEU B 344     -33.533  35.915 -35.311  1.00  0.00           H  
ATOM   4790 HD22 LEU B 344     -35.191  36.498 -35.324  1.00  0.00           H  
ATOM   4791 HD23 LEU B 344     -34.775  35.064 -34.416  1.00  0.00           H  
ATOM   4792  N   PRO B 345     -37.095  31.637 -36.315  1.00 23.13           N  
ATOM   4793  CA  PRO B 345     -36.734  30.285 -35.894  1.00 23.54           C  
ATOM   4794  C   PRO B 345     -35.224  30.069 -35.806  1.00 24.16           C  
ATOM   4795  O   PRO B 345     -34.466  30.736 -36.512  1.00 24.35           O  
ATOM   4796  CB  PRO B 345     -37.323  29.418 -37.005  1.00 23.58           C  
ATOM   4797  CG  PRO B 345     -37.281  30.285 -38.203  1.00 23.30           C  
ATOM   4798  CD  PRO B 345     -37.664  31.634 -37.677  1.00 23.33           C  
ATOM   4799  HA  PRO B 345     -37.205  30.033 -34.944  1.00  0.00           H  
ATOM   4800  HB3 PRO B 345     -38.362  29.186 -36.766  1.00  0.00           H  
ATOM   4801  HB2 PRO B 345     -36.796  28.477 -37.161  1.00  0.00           H  
ATOM   4802  HG3 PRO B 345     -37.939  29.941 -39.001  1.00  0.00           H  
ATOM   4803  HG2 PRO B 345     -36.267  30.317 -38.605  1.00  0.00           H  
ATOM   4804  HD2 PRO B 345     -37.306  32.398 -38.357  1.00  0.00           H  
ATOM   4805  HD3 PRO B 345     -38.749  31.727 -37.605  1.00  0.00           H  
ATOM   4806  N   SER B 346     -34.805  29.136 -34.952  1.00 24.90           N  
ATOM   4807  CA  SER B 346     -33.386  28.780 -34.807  1.00 26.10           C  
ATOM   4808  C   SER B 346     -32.833  28.075 -36.045  1.00 27.14           C  
ATOM   4809  O   SER B 346     -33.589  27.548 -36.865  1.00 27.91           O  
ATOM   4810  CB  SER B 346     -33.162  27.870 -33.593  1.00 25.73           C  
ATOM   4811  OG  SER B 346     -33.673  28.451 -32.410  1.00 26.17           O  
ATOM   4812  H   SER B 346     -35.467  28.628 -34.379  1.00  0.00           H  
ATOM   4813  HA  SER B 346     -32.822  29.702 -34.655  1.00  0.00           H  
ATOM   4814  HB2 SER B 346     -32.099  27.676 -33.441  1.00  0.00           H  
ATOM   4815  HB3 SER B 346     -33.638  26.901 -33.732  1.00  0.00           H  
ATOM   4816  HG  SER B 346     -33.154  29.230 -32.198  1.00  0.00           H  
ATOM   4817  N   ARG B 347     -31.505  28.066 -36.156  1.00 28.25           N  
ATOM   4818  CA  ARG B 347     -30.805  27.321 -37.206  1.00 28.37           C  
ATOM   4819  C   ARG B 347     -30.880  25.810 -36.955  1.00 28.49           C  
ATOM   4820  O   ARG B 347     -31.187  25.045 -37.873  1.00 28.82           O  
ATOM   4821  CB  ARG B 347     -29.341  27.766 -37.296  1.00 28.39           C  
ATOM   4822  CG  ARG B 347     -28.394  26.986 -38.245  1.00  0.00           C  
ATOM   4823  CD  ARG B 347     -26.911  27.147 -37.868  1.00  0.00           C  
ATOM   4824  NE  ARG B 347     -26.606  26.468 -36.596  1.00  0.00           N  
ATOM   4825  CZ  ARG B 347     -25.493  26.596 -35.860  1.00  0.00           C  
ATOM   4826  NH1 ARG B 347     -24.480  27.374 -36.255  1.00  0.00           N  
ATOM   4827  NH2 ARG B 347     -25.413  25.927 -34.708  1.00  0.00           N1+
ATOM   4828  H   ARG B 347     -30.931  28.533 -35.470  1.00  0.00           H  
ATOM   4829  HA  ARG B 347     -31.281  27.534 -38.165  1.00  0.00           H  
ATOM   4830  HB2 ARG B 347     -29.299  28.826 -37.551  1.00  0.00           H  
ATOM   4831  HB3 ARG B 347     -28.933  27.702 -36.286  1.00  0.00           H  
ATOM   4832  HG2 ARG B 347     -28.580  25.920 -38.130  1.00  0.00           H  
ATOM   4833  HG3 ARG B 347     -28.582  27.193 -39.299  1.00  0.00           H  
ATOM   4834  HD3 ARG B 347     -26.237  26.878 -38.681  1.00  0.00           H  
ATOM   4835  HD2 ARG B 347     -26.740  28.203 -37.659  1.00  0.00           H  
ATOM   4836  HE  ARG B 347     -27.311  25.828 -36.244  1.00  0.00           H  
ATOM   4837 HH11 ARG B 347     -23.648  27.462 -35.690  1.00  0.00           H  
ATOM   4838 HH12 ARG B 347     -24.542  27.877 -37.129  1.00  0.00           H  
ATOM   4839 HH21 ARG B 347     -24.597  25.987 -34.118  1.00  0.00           H  
ATOM   4840 HH22 ARG B 347     -26.202  25.353 -34.420  1.00  0.00           H  
ATOM   4841  N   ASP B 348     -30.614  25.391 -35.715  1.00 28.39           N  
ATOM   4842  CA  ASP B 348     -30.625  23.964 -35.346  1.00 28.67           C  
ATOM   4843  C   ASP B 348     -32.022  23.351 -35.436  1.00 28.30           C  
ATOM   4844  O   ASP B 348     -32.230  22.398 -36.183  1.00 28.50           O  
ATOM   4845  CB  ASP B 348     -30.067  23.757 -33.932  1.00 28.81           C  
ATOM   4846  CG  ASP B 348     -28.666  24.341 -33.698  1.00  0.00           C  
ATOM   4847  OD1 ASP B 348     -27.967  24.658 -34.686  1.00  0.00           O  
ATOM   4848  OD2 ASP B 348     -28.277  24.424 -32.516  1.00  0.00           O1-
ATOM   4849  H   ASP B 348     -30.349  26.048 -34.996  1.00  0.00           H  
ATOM   4850  HA  ASP B 348     -29.981  23.428 -36.047  1.00  0.00           H  
ATOM   4851  HB3 ASP B 348     -30.733  24.225 -33.205  1.00  0.00           H  
ATOM   4852  HB2 ASP B 348     -30.025  22.690 -33.710  1.00  0.00           H  
ATOM   4853  N   ASN B 349     -32.964  23.909 -34.677  1.00 27.94           N  
ATOM   4854  CA  ASN B 349     -34.348  23.437 -34.654  1.00 28.31           C  
ATOM   4855  C   ASN B 349     -35.330  24.517 -35.148  1.00 27.43           C  
ATOM   4856  O   ASN B 349     -35.606  25.473 -34.422  1.00 26.93           O  
ATOM   4857  CB  ASN B 349     -34.724  22.976 -33.238  1.00 29.12           C  
ATOM   4858  CG  ASN B 349     -36.081  22.263 -33.182  1.00 30.27           C  
ATOM   4859  OD1 ASN B 349     -36.827  22.202 -34.171  1.00 30.10           O  
ATOM   4860  ND2 ASN B 349     -36.401  21.713 -32.012  1.00 30.67           N  
ATOM   4861  H   ASN B 349     -32.742  24.701 -34.092  1.00  0.00           H  
ATOM   4862  HA  ASN B 349     -34.463  22.547 -35.271  1.00  0.00           H  
ATOM   4863  HB3 ASN B 349     -34.719  23.812 -32.537  1.00  0.00           H  
ATOM   4864  HB2 ASN B 349     -33.971  22.272 -32.881  1.00  0.00           H  
ATOM   4865 HD21 ASN B 349     -37.278  21.223 -31.907  1.00  0.00           H  
ATOM   4866 HD22 ASN B 349     -35.771  21.772 -31.225  1.00  0.00           H  
ATOM   4867  N   PRO B 350     -35.881  24.358 -36.372  1.00 26.87           N  
ATOM   4868  CA  PRO B 350     -36.828  25.357 -36.906  1.00 26.67           C  
ATOM   4869  C   PRO B 350     -38.069  25.637 -36.036  1.00 26.50           C  
ATOM   4870  O   PRO B 350     -38.595  26.741 -36.078  1.00 26.18           O  
ATOM   4871  CB  PRO B 350     -37.241  24.765 -38.262  1.00 26.44           C  
ATOM   4872  CG  PRO B 350     -36.098  23.899 -38.654  1.00 26.71           C  
ATOM   4873  CD  PRO B 350     -35.589  23.309 -37.368  1.00 26.68           C  
ATOM   4874  HA  PRO B 350     -36.269  26.280 -37.063  1.00  0.00           H  
ATOM   4875  HB3 PRO B 350     -37.452  25.533 -39.007  1.00  0.00           H  
ATOM   4876  HB2 PRO B 350     -38.137  24.149 -38.163  1.00  0.00           H  
ATOM   4877  HG3 PRO B 350     -35.317  24.525 -39.089  1.00  0.00           H  
ATOM   4878  HG2 PRO B 350     -36.363  23.144 -39.395  1.00  0.00           H
[truncated: 39,743 more chars]
